# Supplementary material for: Alginate formulations with high loads of zebularine and retinoic acid promote tissue growth and innervation and induce extensive epigenetic repatterning
Source: Sci Rep. 2025 Oct 29;15:37923. doi: 10.1038/s41598-025-22528-8 (PMC12572142; doi:10.1038/s41598-025-22528-8)
Supplement: Supplementary file 1 — Supplementary Material 1 [file 41598_2025_22528_MOESM1_ESM.xlsx]

## Sheet: Wound areas
Słonimska et al., "Alginate formulations with high loads of zebularine and retinoic acid promote tissue growth and innervation and induce extensive epigenetic repatterning"
Supplemental File 1. Wound Closure Data
			Wound area [mm2]					Wound closure [%]
Day post-injury	Mouse	Ear	ALG 2%	ZEB+RA	ZEB	RA	ZEBx2	ALG 2%	ZEB+RA	ZEB	RA	ZEBx2
0	1	L	3.76	3.698	3.969	3.431	3.561	0	0	0	0	0
0	1	R	3.985	3.388	3.745	2.975	3.614	0	0	0	0	0
0	2	L	3.652	4.091	3.955	3.361	3.582	0	0	0	0	0
0	2	R	3.561	3.846	3.82	3.794	3.404	0	0	0	0	0
0	3	L	4.042	3.686	3.81	3.954	3.517	0	0	0	0	0
0	3	R	3.927	3.674	3.659	3.479	4.113	0	0	0	0	0
0	4	L	3.839	3.71	3.957	3.82	3.389	0	0	0	0	0
0	4	R	3.93	3.666	3.665	3.324	4	0	0	0	0	0
0	5	L	3.684	4.168	4.101	3.865	2.982	0	0	0	0	0
0	5	R	3.254	3.285	3.599	3.126	3.358	0	0	0	0	0
0	6	L	3.782	3.35	3.67	3.629	3.462	0	0	0	0	0
0	6	R	3.138	3.952	3.769	3.887	3.554	0	0	0	0	0
7	1	L	4.063	3.169	3.702	3.559	3.237	-0.0805851	0.14305	0.0672714	-0.0373069	0.0909857
7	1	R	3.914	3.358	3.458	3.153	3.202	0.0178168	0.00885478	0.0766355	-0.0598319	0.114001
7	2	L	3.56	3.534	3.652	3.589	3.929	0.0251917	0.136153	0.0766119	-0.067837	-0.0968733
7	2	R	3.477	3.319	3.482	3.678	3.525	0.0235889	0.137025	0.0884817	0.0305746	-0.0355464
7	3	L	3.522	3.536	3.995	2.792	3.536	0.128649	0.0406945	-0.0485564	0.29388	-0.00540233
7	3	R	3.871	3.413	2.912	3.503	3.842	0.0142602	0.0710397	0.204154	-0.00689853	0.0658886
7	4	L	3.803	2.523	3.883	3.119	3.762	0.00937744	0.319946	0.018701	0.183508	-0.110062
7	4	R	3.707	2.907	3.974	2.649	4.127	0.056743	0.207038	-0.0843111	0.203069	-0.03175
7	5	L	4.112	3.21	3.685	3.134	3.274	-0.116178	0.229846	0.101439	0.189133	-0.0979209
7	5	R	3.526	3.291	3.598	2.312	2.68	-0.0835894	-0.00182648	0.000277855	0.260397	0.201906
7	6	L	3.334	3.374	3.663	2.685	4.351	0.118456	-0.00716418	0.00190736	0.260127	-0.256788
7	6	R	3.287	3.699	3.964	2.896	4.002	-0.0474825	0.0640182	-0.0517379	0.254952	-0.126055
14	1	L	2.518	1.324	1.347	1.941	1.228	0.330319	0.641969	0.66062	0.434276	0.655153
14	1	R	2.617	1.782	1.462	1.194	1.408	0.343287	0.474026	0.609613	0.598655	0.610404
14	2	L	1.904	1.477	1.996	2.018	1.812	0.478642	0.638964	0.495322	0.399583	0.494137
14	2	R	1.777	1.241	1.759	2.151	1.33	0.500983	0.677327	0.539529	0.433052	0.609283
14	3	L	1.715	1.906	2.205	1.334	1.966	0.575705	0.482908	0.42126	0.66262	0.441001
14	3	R	2.298	1.65	1.974	2.028	1.821	0.41482	0.550898	0.460508	0.417074	0.557257
14	4	L	2.516	1.066	1.449	0.86	1.392	0.344621	0.712668	0.633813	0.774869	0.589259
14	4	R	2.295	1.139	1.834	0.2	1.45	0.416031	0.689307	0.499591	0.939832	0.6375
14	5	L	2.647	1.19	1.903	1.354	1.84	0.281488	0.714491	0.535967	0.649677	0.382964
14	5	R	1.506	1.332	1.308	0.871	0.731	0.537185	0.594521	0.636566	0.721369	0.782311
14	6	L	1.704	1.243	1.678	0.84	1.91	0.549445	0.628955	0.542779	0.768531	0.448296
14	6	R	1.506	1.613	2.064	1.188	1.455	0.520076	0.591852	0.452375	0.694366	0.590602
21	1	L	2.028	1.007	0.906	1.756	1.024	0.460638	0.727691	0.771731	0.488196	0.71244
21	1	R	2.018	1.687	0.978	0.869	1.063	0.493601	0.502066	0.738852	0.707899	0.705866
21	2	L	1.485	0.992	1.472	1.571	1.402	0.593373	0.757516	0.627813	0.53258	0.608599
21	2	R	1.502	0.873	1.327	1.961	1.245	0.578208	0.773011	0.652618	0.483131	0.634254
21	3	L	1.383	1.197	1.541	1.09	1.441	0.657843	0.675258	0.595538	0.72433	0.590276
21	3	R	1.989	1.208	1.524	1.537	1.44	0.493506	0.671203	0.583493	0.558206	0.649891
21	4	L	1.871	0.784	1.116	0.867	1.103	0.512633	0.788679	0.717968	0.773037	0.674535
21	4	R	1.698	0.597	1.878	0.39	1.293	0.567939	0.837152	0.487585	0.882671	0.67675
21	5	L	2.418	1.064	1.497	1.468	0.942	0.343648	0.744722	0.634967	0.620181	0.684105
21	5	R	0.995	1.097	1.213	0.506	0.228	0.694222	0.666058	0.662962	0.838132	0.932102
21	6	L	1.036	1.03	1.469	0.711	1.012	0.726071	0.692537	0.599728	0.804078	0.707683
21	6	R	1.268	1.182	1.1	1.3	1.065	0.595921	0.700911	0.708145	0.665552	0.700338
28	1	L	1.885	0.959	0.843	1.612	0.964	0.49867	0.740671	0.787604	0.530166	0.72929
28	1	R	2.469	1.658	0.909	1.013	0.66	0.380427	0.510626	0.757276	0.659496	0.817377
28	2	L	1.123	1.563	1.228	1.227	1.554	0.692497	0.617942	0.689507	0.63493	0.566164
28	2	R	1.372	0.954	1.295	1.98	1.079	0.614715	0.75195	0.660995	0.478123	0.68302
28	3	L	1.558	1.308	1.595	1.135	1.13	0.614547	0.645144	0.581365	0.712949	0.678703
28	3	R	2.123	1.296	1.662	1.567	1.257	0.459384	0.647251	0.545778	0.549583	0.694384
28	4	L	1.607	0.624	0.936	0.762	1.186	0.581401	0.831806	0.763457	0.800524	0.650044
28	4	R	1.794	0.462	1.873	0.511	1.168	0.543511	0.873977	0.48895	0.84627	0.708
28	5	L	2.339	1.073	1.482	1.505	0.579	0.365092	0.742562	0.638625	0.610608	0.805835
28	5	R	1.137	0.943	1.191	0.526	0.167	0.650584	0.712938	0.669075	0.831734	0.950268
28	6	L	1.093	1.032	0.951	0.861	0.842	0.710999	0.69194	0.740872	0.762745	0.756788
28	6	R	1.123	1.135	1.325	1.431	0.908	0.642129	0.712804	0.648448	0.63185	0.744513
35	1	L	1.878	0.935	0.93	1.795	1.08	0.500532	0.747161	0.765684	0.476829	0.696714
35	1	R	2.195	1.5	1.03	0.925	0.807	0.449184	0.557261	0.724967	0.689076	0.776702
35	2	L	1.322	1.533	1.316	1.424	1.204	0.638007	0.625275	0.667257	0.576317	0.663875
35	2	R	1.205	0.955	1.499	1.919	1.129	0.661612	0.75169	0.607592	0.494201	0.668331
35	3	L	1.533	1.632	1.482	1.085	1.129	0.620732	0.557244	0.611024	0.725594	0.678988
35	3	R	1.837	1.317	1.798	1.642	1.351	0.532213	0.641535	0.508609	0.528025	0.671529
35	4	L	1.77	0.534	0.93	0.845	0.939	0.538942	0.856065	0.764973	0.778796	0.722927
35	4	R	1.658	0.517	1.774	0.476	1.126	0.578117	0.858974	0.515962	0.856799	0.7185
35	5	L	2.472	1.168	1.433	1.499	0.491	0.32899	0.71977	0.650573	0.61216	0.835345
35	5	R	1.126	1.233	1.271	0.4	0.156	0.653964	0.624658	0.646846	0.872041	0.953544
35	6	L	1.025	1.104	1.056	0.718	0.864	0.728979	0.670448	0.712262	0.802149	0.750433
35	6	R	0.942	1.32	1.62	1.448	0.887	0.699809	0.665992	0.570178	0.627476	0.750422
42	1	L	1.867	0.931	0.929	1.741	1.027	0.503457	0.748242	0.765936	0.492568	0.711598
42	1	R	2.361	1.486	0.933	0.817	0.886	0.407528	0.561393	0.750868	0.725378	0.754842
42	2	L	1.508	1.637	1.119	1.424	1.402	0.587076	0.599853	0.717067	0.576317	0.608599
42	2	R	1.306	0.996	1.563	1.833	0.962	0.633249	0.74103	0.590838	0.516869	0.717391
42	3	L	1.707	1.742	1.62	1.023	1.264	0.577684	0.527401	0.574803	0.741275	0.640603
42	3	R	1.728	1.242	1.536	1.562	1.374	0.559969	0.661949	0.580213	0.55102	0.665937
42	4	L	1.861	0.597	0.987	0.853	0.972	0.515238	0.839084	0.750569	0.776702	0.71319
42	4	R	1.892	0.495	1.726	0.51	1.202	0.518575	0.864975	0.529059	0.84657	0.6995
42	5	L	2.283	1.289	1.465	1.505	0.652	0.380293	0.690739	0.64277	0.610608	0.781355
42	5	R	0.976	1.448	1.185	0.497	0.247	0.700061	0.559209	0.670742	0.841011	0.926444
42	6	L	0.954	1.227	1.154	0.702	0.682	0.747753	0.633731	0.685559	0.806558	0.803004
42	6	R	1.052	1.302	1.476	1.514	0.784	0.664755	0.670547	0.608384	0.610497	0.779403
