# Supplementary material for: Alginate formulations with high loads of zebularine and retinoic acid promote tissue growth and innervation and induce extensive epigenetic repatterning
Source: Sci Rep. 2025 Oct 29;15:37923. doi: 10.1038/s41598-025-22528-8 (PMC12572142; doi:10.1038/s41598-025-22528-8)
Supplement: Supplementary file 2 — Supplementary Material 2 [file 41598_2025_22528_MOESM2_ESM.xlsx]

## Sheet: Genes and pathways
Słonimska et al., "Alginate formulations with high loads of zebularine and retinoic acid promote tissue growth and innervation and induce extensive epigenetic repatterning"
Supplemental File 3. Genes related to remarkable pathways
Hypomehylated in ZEB+RA -treated mice					Hypomehylated in ZEB+RA -treated mice				Hypomehylated in ZEB+RA -treated mice				Hypermethylated in ZEB+RA -treated mice				Upregulated in ZEB+RA -treated mice			Downregulated in ZEB+RA -treated mice
nervous system development (GO:0007399)					Wnt signaling pathway (GO:0016055)				epithelium development (GO:0060429)				nervous system development (GO:0007399)				keratinocyte differentiation (GO:0030216)			muscle structure development (GO:0061061)
Aatk	Serine_threonine-protein kinase LMTK1				Amotl1	Angiomotin-like protein 1			Ap3b1	AP-3 complex subunit beta-1			Aatk	Serine_threonine-protein kinase LMTK1			Csta3	Cystatin A family member 3		B4galnt2	Beta-1,4 N-acetylgalactosaminyltransferase 2
Acsl4	Long-chain-fatty-acid--CoA ligase 4				Brd7	Bromodomain-containing protein 7			Atf4	Cyclic AMP-dependent transcription factor ATF-4			Acvr1c	Activin receptor type-1C			Cstdc4	Cystatin domain containing 4		Bves	Blood vessel epicardial substance
Acsl6	Long-chain-fatty-acid--CoA ligase 6				Ccnd1	G1_S-specific cyclin-D1			Bmp2	Bone morphogenetic protein 2			Ahi1	Jouberin			Sprr1a	Cornifin-A		Capn3	Calpain-3
Aldh5a1	Succinate-semialdehyde dehydrogenase, mitochondrial				Cpe	Carboxypeptidase E			Bmper	BMP-binding endothelial regulator protein			Ak8	Adenylate kinase 8			Sprr2f	Small proline-rich protein 2F		Casq1	Calsequestrin-1
Arhgef2	Rho guanine nucleotide exchange factor 2				Csnk2a2	Casein kinase II subunit alpha'			Ccn1	CCN family member 1			Amigo3	Amphoterin-induced protein 3			Sprr2g	Small proline-rich protein 2G		Chrnd	Acetylcholine receptor subunit delta
Aspm	Abnormal spindle-like microcephaly-associated protein homolog				Cyld	Ubiquitin carboxyl-terminal hydrolase CYLD			Ccnd1	G1_S-specific cyclin-D1			Arx	Homeobox protein ARX			Sprr2h	Small proline-rich protein 2H		Col19a1	Collagen alpha-1(XIX) chain
Atcay	Caytaxin				Dact1	Dapper homolog 1			Cdh23	Cadherin-23			Bag1	BAG family molecular chaperone regulator 1			Sprr2i	Small proline-rich protein 2I		Foxl2	Forkhead box protein L2
Atl1	Atlastin-1				Dvl1	Segment polarity protein dishevelled homolog DVL-1			Cdh3	Cadherin-3			Bag6	Large proline-rich protein BAG6			Sprr4	Small proline-rich protein 4		Hand1	Heart- and neural crest derivatives-expressed protein 1
B3glct	Beta-1,3-glucosyltransferase				Fam53b	Protein FAM53B			Cldn13	Claudin-13			Bicdl1	BICD family-like cargo adapter 1			Stfa2l1	Stefin A2 like 1		Igf2	Insulin-like growth factor II
Bloc1s5	Biogenesis of lysosome-related organelles complex 1 subunit 5				Lrp4	Low-density lipoprotein receptor-related protein 4			Col2a1	Collagen alpha-1(II) chain			Bmp6	Bone morphogenetic protein 6						Ky	Kyphoscoliosis peptidase
Bmp2	Bone morphogenetic protein 2				Macf1	Microtubule-actin cross-linking factor 1, isoforms 1_2_3_4			Dact1	Dapper homolog 1			Bpgm	Bisphosphoglycerate mutase						Ldb3	LIM domain-binding protein 3
Brinp2	BMP_retinoic acid-inducible neural-specific protein 2				Rnf43	E3 ubiquitin-protein ligase RNF43			Dact2	Dapper homolog 2			Cables1	CDK5 and ABL1 enzyme substrate 1						Mstn	Growth_differentiation factor 8
Casz1	Zinc finger protein castor homolog 1				Shh	Sonic hedgehog protein			Dvl1	Segment polarity protein dishevelled homolog DVL-1			Camk2b	Calcium_calmodulin-dependent protein kinase type II subunit beta						Mybpc2	Myosin-binding protein C, fast-type
Ccdc85c	Coiled-coil domain-containing protein 85C				Tcf7l1	Transcription factor 7-like 1			Esrp2	Epithelial splicing regulatory protein 2			Casp6	Caspase-6						Myf5	Myogenic factor 5
Ccnd1	G1_S-specific cyclin-D1				Tmem88	Transmembrane protein 88			Flrt3	Leucine-rich repeat transmembrane protein FLRT3			Casz1	Zinc finger protein castor homolog 1						Myl3	Myosin light chain 3
Cdh23	Cadherin-23				Wdr61	Superkiller complex protein 8			Gas1	Growth arrest-specific protein 1			Cc2d1a	Coiled-coil and C2 domain-containing protein 1A						Mylk2	Myosin light chain kinase 2, skeletal_cardiac muscle
Cdon	Cell adhesion molecule-related_down-regulated by oncogenes				Wnt4	Protein Wnt-4			Gfi1	Zinc finger protein Gfi-1			Cdkl3	Cyclin-dependent kinase-like 3						Myoz1	Myozenin-1
Cfap43	Cilia- and flagella-associated protein 43				Wnt5a	Protein Wnt-5a			Gpsm2	G-protein-signaling modulator 2			Celsr1	Cadherin EGF LAG seven-pass G-type receptor 1						Myoz2	Myozenin-2
Col2a1	Collagen alpha-1(II) chain				Wnt7b	Protein Wnt-7b			Hbegf	Proheparin-binding EGF-like growth factor			Celsr2	Cadherin EGF LAG seven-pass G-type receptor 2						Pitx2	Pituitary homeobox 2
Cyfip1	Cytoplasmic FMR1-interacting protein 1								Igf1r	Insulin-like growth factor 1 receptor			Cit	Citron Rho-interacting kinase						Syna	Syncytin-A
Dact1	Dapper homolog 1								Insm1	Insulinoma-associated protein 1			Cited1	Cbp_p300-interacting transactivator 1						Sypl2	Synaptophysin-like protein 2
Degs1	Sphingolipid delta(4)-desaturase DES1								Irx2	Iroquois-class homeodomain protein IRX-2			Cldn3	Claudin-3						Tnnt1	Troponin T, slow skeletal muscle
Dpf3	Zinc finger protein DPF3								Lrp4	Low-density lipoprotein receptor-related protein 4			Clic5	Chloride intracellular channel protein 5
Dst	Dystonin								Luzp1	Leucine zipper protein 1			Ctf2	Cardiotrophin-2
Dvl1	Segment polarity protein dishevelled homolog DVL-1								Mfsd2a	Sodium-dependent lysophosphatidylcholine symporter 1			Dhx30	ATP-dependent RNA helicase DHX30
Efnb1	Ephrin-B1								Mthfr	Methylenetetrahydrofolate reductase (NADPH)			Dicer1	Endoribonuclease Dicer
Elfn1	Protein ELFN1								Mycn	N-myc proto-oncogene protein			Dnm3	Dynamin-3
Ephb3	Ephrin type-B receptor 3								Ncor2	Nuclear receptor corepressor 2			Dtnb	Dystrobrevin beta
Fktn	Ribitol-5-phosphate transferase FKTN								Net1	Netrin-1			Dtnbp1	Dysbindin
Flrt3	Leucine-rich repeat transmembrane protein FLRT3								Nfatc1	Nuclear factor of activated T-cells, cytoplasmic 1			Dtx1	E3 ubiquitin-protein ligase DTX1
Fn1	Fibronectin								Nfkbiz	NF-kappa-B inhibitor zeta			Ece1	Endothelin-converting enzyme 1
Gal	Galanin peptides								Ngfr	Tumor necrosis factor receptor superfamily member 16			Efna1	Ephrin-A1
Gas1	Growth arrest-specific protein 1								Pou4f3	POU domain, class 4, transcription factor 3			Efnb1	Ephrin-B1
Gbx1	Homeobox protein GBX-1								Ppard	Peroxisome proliferator-activated receptor delta			Faim2	Protein lifeguard 2
Gdpd5	Glycerophosphodiester phosphodiesterase domain-containing protein 5								Prdm1	PR domain zinc finger protein 1			Fgf18	Fibroblast growth factor 18
Gfi1	Zinc finger protein Gfi-1								Rasip1	Ras-interacting protein 1			Fryl	FRY like transcription coactivator
Grin1	Glutamate receptor ionotropic, NMDA 1								Sfn	14-3-3 protein sigma			Gbx1	Homeobox protein GBX-1
Grin1	G protein-regulated inducer of neurite outgrowth 1								Shh	Sonic hedgehog protein			Gfi1	Zinc finger protein Gfi-1
Grk2	Beta-adrenergic receptor kinase 1								Shroom3	Protein Shroom3			Gldn	Gliomedin
Igf1r	Insulin-like growth factor 1 receptor								Sipa1l3	Signal-induced proliferation-associated 1-like protein 3			Gpr157	G-protein coupled receptor 157
Insm1	Insulinoma-associated protein 1								Six2	Homeobox protein SIX2			Gpr37	Prosaposin receptor GPR37
Iqgap1	Ras GTPase-activating-like protein IQGAP1								Socs3	Suppressor of cytokine signaling 3			Grin1	Glutamate receptor ionotropic, NMDA 1
Irx2	Iroquois-class homeodomain protein IRX-2								Src	Proto-oncogene tyrosine-protein kinase Src			Grin1	G protein-regulated inducer of neurite outgrowth 1
Irx5	Iroquois-class homeodomain protein IRX-5								Tcf15	Transcription factor 15			Gsx2	GS homeobox 2
Itgb4	Integrin beta-4								Tctn1	Tectonic-1			Hdac9	Histone deacetylase 9
Lifr	Leukemia inhibitory factor receptor								Tgfbr3	Transforming growth factor beta receptor type 3			Hes5	Transcription factor HES-5
Lingo1	Leucine-rich repeat and immunoglobulin-like domain-containing nogo receptor-interacting protein 1								Twist1	Twist-related protein 1			Hey1	Hairy_enhancer-of-split related with YRPW motif protein 1
Lrp4	Atrial natriuretic peptide-converting enzyme								Wnt4	Protein Wnt-4			Hmga1	High mobility group protein HMG-I_HMG-Y
Lrp4	Low-density lipoprotein receptor-related protein 4								Wnt5a	Protein Wnt-5a			Hmga2	High mobility group protein HMGI-C
Luzp1	Leucine zipper protein 1								Wnt7b	Protein Wnt-7b			Hnrnpk	Heterogeneous nuclear ribonucleoprotein K
Mapk8	Mitogen-activated protein kinase 8								Xrcc2	DNA repair protein XRCC2			Igf2bp3	Insulin-like growth factor 2 mRNA-binding protein 3
Mast1	Microtubule-associated serine_threonine-protein kinase 1												Intu	Protein inturned
Mfsd2a	Sodium-dependent lysophosphatidylcholine symporter 1												Irx4	Iroquois-class homeodomain protein IRX-4
Mtf1	Metal regulatory transcription factor 1												Kifap3	Kinesin-associated protein 3
Mthfr	Methylenetetrahydrofolate reductase (NADPH)												Lbx1	Transcription factor LBX1
Mycn	N-myc proto-oncogene protein												Matn2	Matrilin-2
Mylip	E3 ubiquitin-protein ligase MYLIP												Nav3	Neuron navigator 3
Nav1	Neuron navigator 1												Ncor2	Nuclear receptor corepressor 2
Ncor2	Nuclear receptor corepressor 2												Ndst1	Bifunctional heparan sulfate N-deacetylase_N-sulfotransferase 1
Net1	Netrin-1												Nhlh2	Helix-loop-helix protein 2
Neurod2	Neurogenic differentiation factor 2												Nrxn1	Neurexin-1
Neurog1	Neurogenin-1												Numbl	Numb-like protein
Ngfr	Tumor necrosis factor receptor superfamily member 16												Olig3	Oligodendrocyte transcription factor 3
Nhlh2	Helix-loop-helix protein 2												Pacsin1	Protein kinase C and casein kinase substrate in neurons protein 1
Pak4	Serine_threonine-protein kinase PAK 4												Pdzd7	PDZ domain-containing protein 7
Pou4f3	POU domain, class 4, transcription factor 3												Pex7	Peroxisomal targeting signal 2 receptor
Ppard	Peroxisome proliferator-activated receptor delta												Pias4	E3 SUMO-protein ligase PIAS4
Prdm1	PR domain zinc finger protein 1												Plec	Plectin
Prdm6	Putative histone-lysine N-methyltransferase PRDM6												Ppard	Peroxisome proliferator-activated receptor delta
Prrxl1	Dorsal root ganglia homeobox protein												Pqbp1	Polyglutamine-binding protein 1
Rbfox3	RNA binding protein fox-1 homolog 3												Prdm1	PR domain zinc finger protein 1
Rdh13	Retinol dehydrogenase 13												Prrxl1	Dorsal root ganglia homeobox protein
Rnf165	E3 ubiquitin-protein ligase ARK2C												Ptprj	Receptor-type tyrosine-protein phosphatase eta
Rtn4r	Reticulon-4 receptor												Rarb	Retinoic acid receptor beta
Sema6c	Semaphorin-6C												Rere	Arginine-glutamic acid dipeptide repeats protein
Shh	Sonic hedgehog protein												Rit1	B-cell lymphoma_leukemia 11B
Shroom3	Protein Shroom3												Rnf165	E3 ubiquitin-protein ligase ARK2C
Slc6a4	Sodium-dependent serotonin transporter												Rnf220	E3 ubiquitin-protein ligase Rnf220
Slitrk4	SLIT and NTRK-like protein 4												Ryk	Tyrosine-protein kinase RYK
Src	Proto-oncogene tyrosine-protein kinase Src												Scn1b	Sodium channel subunit beta-1
Tctn1	Tectonic-1												Sema3b	Semaphorin-3B
Tnxb	Tenascin XB												Sema6d	Semaphorin-6D
Ttll1	Polyglutamylase complex subunit TTLL1												Sez6l2	Seizure 6-like protein 2
Twist1	Twist-related protein 1												Shank1	SH3 and multiple ankyrin repeat domains protein 1
Wnt4	Protein Wnt-4												Shank2	SH3 and multiple ankyrin repeat domains protein 2
Wnt5a	Protein Wnt-5a												Slc1a1	Excitatory amino acid transporter 3
Wnt7b	Protein Wnt-7b												Smad1	Mothers against decapentaplegic homolog 1
Xrcc2	DNA repair protein XRCC2												Sox13	Transcription factor SOX-13
Zdhhc17	Palmitoyltransferase ZDHHC17												Sox5	Transcription factor SOX-5
													Sptbn4	Spectrin beta chain
													Stk36	Serine_threonine-protein kinase 36
													Sybu	Syntabulin
													Tmem126a	Transmembrane protein 126A
													Tmem132e	Transmembrane protein 132E
													Tomt	Transmembrane O-methyltransferase homolog
													Tubgcp2	Gamma-tubulin complex component 2
													Twsg1	Twisted gastrulation protein homolog 1
													Ube4b	Ubiquitin conjugation factor E4 B
													Unc5a	Netrin receptor UNC5A
													Unc5b	Netrin receptor UNC5B
													Unk	RING finger protein unkempt homolog
													Utp3	Something about silencing protein 10
													Vangl2	Vang-like protein 2
													Vps51	Vacuolar protein sorting-associated protein 51 homolog
													Wnt7a	Protein Wnt-7a
													Ywhaz	14-3-3 protein zeta_delta
													Zfyve27	Protrudin
