# Supplementary material for: Alginate formulations with high loads of zebularine and retinoic acid promote tissue growth and innervation and induce extensive epigenetic repatterning
Source: Sci Rep. 2025 Oct 29;15:37923. doi: 10.1038/s41598-025-22528-8 (PMC12572142; doi:10.1038/s41598-025-22528-8)
Supplement: Supplementary file 3 — Supplementary Material 3 [file 41598_2025_22528_MOESM3_ESM.xlsx]

## Sheet: DEGs and DMRs
Słonimska et al., "Alginate formulations with high loads of zebularine and retinoic acid promote tissue growth and innervation and induce extensive epigenetic repatterning"	Słonimska et al., "Subcutaneous administration of alginate formulations with high loads of zebularine and retinoic acid promotes tissue growth, vascularisation and innervation and induces extensive epigenetic repatterning"	Słonimska et al., "Subcutaneous administration of alginate formulations with high loads of zebularine and retinoic acid promotes tissue growth, vascularisation and innervation and induces extensive epigenetic repatterning"	Słonimska et al., "Subcutaneous administration of alginate formulations with high loads of zebularine and retinoic acid promotes tissue growth, vascularisation and innervation and induces extensive epigenetic repatterning"	Słonimska et al., "Subcutaneous administration of alginate formulations with high loads of zebularine and retinoic acid promotes tissue growth, vascularisation and innervation and induces extensive epigenetic repatterning"	Słonimska et al., "Subcutaneous administration of alginate formulations with high loads of zebularine and retinoic acid promotes tissue growth, vascularisation and innervation and induces extensive epigenetic repatterning"	Słonimska et al., "Subcutaneous administration of alginate formulations with high loads of zebularine and retinoic acid promotes tissue growth, vascularisation and innervation and induces extensive epigenetic repatterning"	Słonimska et al., "Subcutaneous administration of alginate formulations with high loads of zebularine and retinoic acid promotes tissue growth, vascularisation and innervation and induces extensive epigenetic repatterning"	Słonimska et al., "Subcutaneous administration of alginate formulations with high loads of zebularine and retinoic acid promotes tissue growth, vascularisation and innervation and induces extensive epigenetic repatterning"	Słonimska et al., "Subcutaneous administration of alginate formulations with high loads of zebularine and retinoic acid promotes tissue growth, vascularisation and innervation and induces extensive epigenetic repatterning"	Słonimska et al., "Subcutaneous administration of alginate formulations with high loads of zebularine and retinoic acid promotes tissue growth, vascularisation and innervation and induces extensive epigenetic repatterning"	Słonimska et al., "Subcutaneous administration of alginate formulations with high loads of zebularine and retinoic acid promotes tissue growth, vascularisation and innervation and induces extensive epigenetic repatterning"	Słonimska et al., "Subcutaneous administration of alginate formulations with high loads of zebularine and retinoic acid promotes tissue growth, vascularisation and innervation and induces extensive epigenetic repatterning"	Słonimska et al., "Subcutaneous administration of alginate formulations with high loads of zebularine and retinoic acid promotes tissue growth, vascularisation and innervation and induces extensive epigenetic repatterning"	Słonimska et al., "Subcutaneous administration of alginate formulations with high loads of zebularine and retinoic acid promotes tissue growth, vascularisation and innervation and induces extensive epigenetic repatterning"	Słonimska et al., "Subcutaneous administration of alginate formulations with high loads of zebularine and retinoic acid promotes tissue growth, vascularisation and innervation and induces extensive epigenetic repatterning"	Słonimska et al., "Subcutaneous administration of alginate formulations with high loads of zebularine and retinoic acid promotes tissue growth, vascularisation and innervation and induces extensive epigenetic repatterning"	Słonimska et al., "Subcutaneous administration of alginate formulations with high loads of zebularine and retinoic acid promotes tissue growth, vascularisation and innervation and induces extensive epigenetic repatterning"	Słonimska et al., "Subcutaneous administration of alginate formulations with high loads of zebularine and retinoic acid promotes tissue growth, vascularisation and innervation and induces extensive epigenetic repatterning"	Słonimska et al., "Subcutaneous administration of alginate formulations with high loads of zebularine and retinoic acid promotes tissue growth, vascularisation and innervation and induces extensive epigenetic repatterning"	Słonimska et al., "Subcutaneous administration of alginate formulations with high loads of zebularine and retinoic acid promotes tissue growth, vascularisation and innervation and induces extensive epigenetic repatterning"	Słonimska et al., "Subcutaneous administration of alginate formulations with high loads of zebularine and retinoic acid promotes tissue growth, vascularisation and innervation and induces extensive epigenetic repatterning"	Słonimska et al., "Subcutaneous administration of alginate formulations with high loads of zebularine and retinoic acid promotes tissue growth, vascularisation and innervation and induces extensive epigenetic repatterning"	Słonimska et al., "Subcutaneous administration of alginate formulations with high loads of zebularine and retinoic acid promotes tissue growth, vascularisation and innervation and induces extensive epigenetic repatterning"	Słonimska et al., "Subcutaneous administration of alginate formulations with high loads of zebularine and retinoic acid promotes tissue growth, vascularisation and innervation and induces extensive epigenetic repatterning"	Słonimska et al., "Subcutaneous administration of alginate formulations with high loads of zebularine and retinoic acid promotes tissue growth, vascularisation and innervation and induces extensive epigenetic repatterning"	Słonimska et al., "Subcutaneous administration of alginate formulations with high loads of zebularine and retinoic acid promotes tissue growth, vascularisation and innervation and induces extensive epigenetic repatterning"	Słonimska et al., "Subcutaneous administration of alginate formulations with high loads of zebularine and retinoic acid promotes tissue growth, vascularisation and innervation and induces extensive epigenetic repatterning"	Słonimska et al., "Subcutaneous administration of alginate formulations with high loads of zebularine and retinoic acid promotes tissue growth, vascularisation and innervation and induces extensive epigenetic repatterning"	Słonimska et al., "Subcutaneous administration of alginate formulations with high loads of zebularine and retinoic acid promotes tissue growth, vascularisation and innervation and induces extensive epigenetic repatterning"	Słonimska et al., "Subcutaneous administration of alginate formulations with high loads of zebularine and retinoic acid promotes tissue growth, vascularisation and innervation and induces extensive epigenetic repatterning"	Słonimska et al., "Subcutaneous administration of alginate formulations with high loads of zebularine and retinoic acid promotes tissue growth, vascularisation and innervation and induces extensive epigenetic repatterning"	Słonimska et al., "Subcutaneous administration of alginate formulations with high loads of zebularine and retinoic acid promotes tissue growth, vascularisation and innervation and induces extensive epigenetic repatterning"	Słonimska et al., "Subcutaneous administration of alginate formulations with high loads of zebularine and retinoic acid promotes tissue growth, vascularisation and innervation and induces extensive epigenetic repatterning"	Słonimska et al., "Subcutaneous administration of alginate formulations with high loads of zebularine and retinoic acid promotes tissue growth, vascularisation and innervation and induces extensive epigenetic repatterning"	Słonimska et al., "Subcutaneous administration of alginate formulations with high loads of zebularine and retinoic acid promotes tissue growth, vascularisation and innervation and induces extensive epigenetic repatterning"	Słonimska et al., "Subcutaneous administration of alginate formulations with high loads of zebularine and retinoic acid promotes tissue growth, vascularisation and innervation and induces extensive epigenetic repatterning"	Słonimska et al., "Subcutaneous administration of alginate formulations with high loads of zebularine and retinoic acid promotes tissue growth, vascularisation and innervation and induces extensive epigenetic repatterning"	Słonimska et al., "Subcutaneous administration of alginate formulations with high loads of zebularine and retinoic acid promotes tissue growth, vascularisation and innervation and induces extensive epigenetic repatterning"	Słonimska et al., "Subcutaneous administration of alginate formulations with high loads of zebularine and retinoic acid promotes tissue growth, vascularisation and innervation and induces extensive epigenetic repatterning"	Słonimska et al., "Subcutaneous administration of alginate formulations with high loads of zebularine and retinoic acid promotes tissue growth, vascularisation and innervation and induces extensive epigenetic repatterning"	Słonimska et al., "Subcutaneous administration of alginate formulations with high loads of zebularine and retinoic acid promotes tissue growth, vascularisation and innervation and induces extensive epigenetic repatterning"	Słonimska et al., "Subcutaneous administration of alginate formulations with high loads of zebularine and retinoic acid promotes tissue growth, vascularisation and innervation and induces extensive epigenetic repatterning"	Słonimska et al., "Subcutaneous administration of alginate formulations with high loads of zebularine and retinoic acid promotes tissue growth, vascularisation and innervation and induces extensive epigenetic repatterning"	Słonimska et al., "Subcutaneous administration of alginate formulations with high loads of zebularine and retinoic acid promotes tissue growth, vascularisation and innervation and induces extensive epigenetic repatterning"	Słonimska et al., "Subcutaneous administration of alginate formulations with high loads of zebularine and retinoic acid promotes tissue growth, vascularisation and innervation and induces extensive epigenetic repatterning"	Słonimska et al., "Subcutaneous administration of alginate formulations with high loads of zebularine and retinoic acid promotes tissue growth, vascularisation and innervation and induces extensive epigenetic repatterning"	Słonimska et al., "Subcutaneous administration of alginate formulations with high loads of zebularine and retinoic acid promotes tissue growth, vascularisation and innervation and induces extensive epigenetic repatterning"	Słonimska et al., "Subcutaneous administration of alginate formulations with high loads of zebularine and retinoic acid promotes tissue growth, vascularisation and innervation and induces extensive epigenetic repatterning"	Słonimska et al., "Subcutaneous administration of alginate formulations with high loads of zebularine and retinoic acid promotes tissue growth, vascularisation and innervation and induces extensive epigenetic repatterning"
Supplemental File 2. Differentially methylated and differentially expressed genes
Genes upregulated in ZEBRA-treated mice					Genes downregulated in ZEBRA-treated mice					Genes mapped to DMRs hypomethylated in ZEBRA-treated mice							Genes mapped to DMRs hypermethylated in ZEBRA-treated mice
Fold change ZebRA to Control	log2 fold change ZebRA to Control	p-value	Gene name		Fold change ZebRA to Control	log2 fold change ZebRA to Control	p-value	Gene name		mean methylation Control	mean methylation ZEBRA	mean difference	p-value	distance to TSS (trancription start site)	Gene Name		mean methylation Control	mean methylation ZEBRA	mean difference	p-value	distance to TSS (trancription start site)	Gene Name
10.4241	3.38186	0.000447442	Nhlh1		0.00596828	-7.38847	6.53769e-07	5_8S_rRNA		0.154328	0.00633314	0.147995	0.0206758	0	Atad5		0.529552	0.780949	-0.251396	0.0454403	6110	Gm42350
7.24543	2.85707	0.00026732	Gm7897		0.0257404	-5.27982	8.56039e-10	Rn18s-rs5		0.358159	0.13543	0.222729	0.04537	-4	Cep250		0.716721	0.86065	-0.143929	0.0221306	6512	Gm40346
7.08224	2.82421	0.0230088	Gm33203		0.0293025	-5.09283	7.45175e-06	Gm15564		0.226043	0.0217306	0.204313	0.0244173	-13	Mrap2		0.139345	0.287725	-0.148381	0.0290629	471	Gm25721
6.30181	2.65577	0.0194268	Rhcg		0.03974	-4.65326	3.3716e-05	Mir6236		0.781215	0.623049	0.158166	0.0303941	-15	Bod1-ps		0.407311	0.705542	-0.298231	0.082669	1062	Gm24919
5.76464	2.52723	0.0223419	4930563J15Rik		0.0400766	-4.6411	1.54718e-08	Lars2		0.571112	0.211	0.360112	0.0290869	17	Slitrk4		0.612445	0.755374	-0.142929	0.0293472	2151	Gm52708
5.66436	2.50191	0.0330745	Gm37884		0.0631622	-3.98479	0.00522563	Gm19554		0.964647	0.733918	0.230728	0.026186	20	LOC115488525		0.884873	0.989655	-0.104781	0.0280885	-1501	Arl2
5.35034	2.41963	0.0115091	Gm23479		0.0763161	-3.71187	0.00125279	2410137M14Rik		0.584815	0.276249	0.308566	0.0404234	-26	Tepsin		0.756596	0.908635	-0.152038	0.0340742	2793	Gm52243
5.33334	2.41504	0.0057097	Gm8162		0.0776767	-3.68637	0.0152762	9630009A06Rik		0.423595	0.249627	0.173968	0.0276671	-26	LOC118568658		0.614981	0.805944	-0.190963	0.0324572	32379	Fryl
5.2318	2.38731	0.00714914	Mir1960		0.0829441	-3.59172	0.00917061	Gm27195		0.12999	0.00400414	0.125986	0.0288462	26	Arfgap3		0.646183	0.815411	-0.169228	0.0330855	33222	Fryl
4.85525	2.27955	0.0378641	Gm26014		0.0834858	-3.58233	0.00677912	Gm16331		0.341791	0.219367	0.122424	0.0287541	26	Acsl4		0.143258	0.298844	-0.155585	0.0260379	142	Foxn3
4.78224	2.25769	0.0215912	Ccl20		0.0849858	-3.55663	0.00737995	Gm10118		0.213107	0.094298	0.118809	0.0362025	-35	Gm51425		0.576521	0.779089	-0.202568	0.0232519	4037	Ctf2
4.75494	2.24943	0.00850821	Gm1600		0.0852795	-3.55166	0.0194521	Gm1043		0.249654	0.108731	0.140923	0.0246892	36	Cdon		0.0765801	0.215516	-0.138936	0.0238919	1664	Gm26698
4.53134	2.17994	0.0439515	Gm10478		0.0854727	-3.54839	0.00631584	Gm22085		0.385182	0.0103217	0.37486	0.0259101	37	Snhg6		0.316843	0.593362	-0.276519	0.0269003	-1930	Popdc3
4.51535	2.17484	0.0409955	Psenen-ps		0.0859189	-3.54088	0.0192162	Gm49149		0.323291	0.00316157	0.32013	0.0210476	-39	Fbxo43		0.597513	0.715177	-0.117665	0.0230231	766	Mir7236
4.40583	2.13941	0.0227334	4930546K05Rik		0.086412	-3.53262	0.00952659	Prss52		0.170654	0.0322217	0.138433	0.0272304	-39	Ranbp6		0.76927	0.923206	-0.153936	0.0210887	195	Mir6994
4.30064	2.10455	0.0173455	Rab3b		0.0864727	-3.53161	0.0244223	2310001K20Rik		0.213053	0.0769011	0.136152	0.0372526	-43	Gm35541		0.495907	0.684483	-0.188576	0.0297296	1489	Abhd11os
4.26981	2.09417	0.0135953	Sprr2f		0.0876142	-3.51269	0.0267517	Gabrd		0.379062	0.170614	0.208448	0.0498963	-45	Ahrr		0.406229	0.522706	-0.116477	0.0226669	1576	Rps25
4.22987	2.08061	0.0240077	Tarm1		0.0893292	-3.48472	0.0279865	Ccdc180		0.658091	0.509765	0.148326	0.0288642	47	Ecsit		0.696518	0.844375	-0.147857	0.0398052	3158	Them6
4.20824	2.07322	0.0234	Syngr4		0.0905686	-3.46484	0.0318859	Gm43765		0.714324	0.566845	0.147479	0.0355315	47	Arhgef2		0.191623	0.321485	-0.129862	0.0279349	2419	Arhgap27
4.11589	2.0412	0.0152292	Gm30155		0.0926846	-3.43153	0.00719333	Nkain2		0.220082	0.119829	0.100254	0.0357046	50	1700016J18Rik		0.495337	0.602671	-0.107334	0.0263646	4096	Nt5dc2
4.10944	2.03894	0.0262607	Gm31854		0.0931364	-3.42451	0.0120947	Gm20111		0.208656	0.0263689	0.182287	0.0358726	-54	Pou2f2		0.734457	0.925868	-0.191411	0.0217859	192	Gm4462
4.03055	2.01097	0.000500666	Epgn		0.0932701	-3.42244	0.0238135	Gm15704		0.79541	0.61805	0.177359	0.0263767	-54	Bloc1s5		0.326041	0.671535	-0.345494	0.0414479	-6409	Srprb
3.97758	1.99189	0.0295133	1700014D04Rik		0.0943976	-3.40511	0.0304421	Fam243		0.18844	0.0157746	0.172665	0.0239951	-54	Aspm		0.545212	0.65493	-0.109719	0.0259866	1426	Brf2
3.85554	1.94693	0.00113027	Gm3776		0.0951054	-3.39433	0.0208736	Carlr		0.161416	0.0438592	0.117557	0.0235844	-55	Lcmt1		0.154571	0.260628	-0.106057	0.0393791	-1243	Psme1
3.74192	1.90378	0.000879352	Acsm1		0.099219	-3.33324	0.0366622	D930019O06Rik		0.168647	0.0131873	0.155459	0.0312454	55	Zfp619		0.682359	0.948612	-0.266253	0.0315658	8378	Gm19213
3.58332	1.8413	0.0410132	Ush2a		0.0997134	-3.32607	0.0423469	Gm25515		0.281156	0.00781025	0.273346	0.024054	57	Fn3krp		0.456654	0.583564	-0.12691	0.0269325	3110	Emc9
3.57438	1.83769	0.0225711	Cstdc4		0.10018	-3.31934	0.0204739	Gm14870		0.271767	0.167973	0.103794	0.0336813	-58	Sirt5		0.52036	0.813078	-0.292719	0.032369	-4416	Sema3b
3.48559	1.8014	2.40344e-06	Saa3		0.10053	-3.3143	0.0464229	Gm23341		0.18185	0.0722863	0.109563	0.0288942	60	Kctd15		0.823303	0.943157	-0.119854	0.027179	2806	Tnfrsf13c
3.45927	1.79047	0.047432	Trem3		0.100747	-3.31118	0.00100016	B4galnt2		0.732863	0.156005	0.576858	0.0618034	62	Net1		0.443664	0.599355	-0.155691	0.0348802	5026	Spc24
3.41416	1.77153	0.0326503	Gm26622		0.102484	-3.28653	0.0335835	U6		0.177451	0.0293258	0.148125	0.0288541	66	Ralgps2		0.2914	0.601053	-0.309653	0.0258109	10155	Calm1
3.39263	1.7624	0.032706	Nlrp12		0.104484	-3.25865	0.0288246	Gm20619		0.195687	0.0594367	0.136251	0.0375803	72	Tmx4		0.185405	0.419473	-0.234068	0.0337552	3908	Gm15283
3.27704	1.71239	0.0489028	Gm24362		0.10507	-3.25057	0.0330132	Gm29336		0.107961	0.00135337	0.106607	0.0231211	-79	Zfand2b		0.419454	0.662847	-0.243393	0.0273573	-5097	Casp6
3.20698	1.68121	0.0419981	Cnga3		0.10686	-3.22621	0.00920722	Cdh20		0.745433	0.262674	0.482759	0.0606629	95	Zfp982		0.461607	0.577543	-0.115937	0.0284623	-4368	Hoxa7
3.15674	1.65843	0.0275543	Mir8099-2		0.109181	-3.1952	0.010657	Sox5it		0.210771	0.0200184	0.190753	0.0245661	101	Gm39966		0.530326	0.648987	-0.11866	0.0241242	7570	Dynll2
3.13182	1.647	0.0424804	Kcnd2		0.113183	-3.14327	0.0351948	Gm11627		0.287685	0.146939	0.140747	0.026166	102	Clic6		0.567498	0.708722	-0.141224	0.0304452	2653	Ascl4
3.10327	1.63379	0.0172858	5031415H12Rik		0.113497	-3.13927	0.0030319	Rgs8		0.164592	0.0302987	0.134293	0.0275189	-106	Rps6kc1		0.499558	0.65468	-0.155123	0.023776	-1709	Snhg3
3.09797	1.63132	0.0380535	Gm18329		0.11453	-3.12621	0.0173314	Gm18417		0.554262	0.13241	0.421852	0.0253921	-107	Cracdl		0.748008	0.871413	-0.123404	0.0264784	144	Gm23754
3.07853	1.62224	0.0251573	Aass		0.114911	-3.12141	0.03399	Gm43229		0.259252	0.0502534	0.208999	0.0284028	-108	Cyp2r1		0.470939	0.659052	-0.188113	0.0334377	1606	Gm16372
3.04981	1.60872	0.0434597	1700007K13Rik		0.11686	-3.09715	0.0180456	Gm46560		0.357645	0.00492779	0.352718	0.0212779	117	Stambpl1		0.140644	0.466439	-0.325795	0.0293632	712	Gm13998
3.03772	1.60299	3.54109e-05	Mal		0.117699	-3.08682	0.0201412	Syna		0.150325	0.0070095	0.143315	0.0256656	120	3110040N11Rik		0.725746	0.853272	-0.127526	0.0306438	1529	Gm10608
3.00186	1.58585	0.0054084	Gal3st2c		0.118667	-3.07501	0.0140748	Gm24195		0.172028	0.0181991	0.153829	0.0274494	-124	Gm52280		0.691905	0.860394	-0.16849	0.0388511	75	Gm38643
2.95161	1.5615	8.63736e-05	Sprr4		0.118818	-3.07317	0.048975	Gm12414		0.597988	0.39525	0.202738	0.0258455	127	Caap1		0.398471	0.526525	-0.128054	0.028216	337	Gdf15
2.94166	1.55663	0.0267405	Gm10647		0.120217	-3.05629	0.0116679	Gm23428		0.353087	0.247428	0.105659	0.0548133	129	Dnah7c		0.535394	0.677505	-0.142111	0.033524	-3	Gm39709
2.92446	1.54817	0.0300926	A530064D06Rik		0.120475	-3.0532	0.0194378	Gm8227		0.468816	0.353839	0.114977	0.0437646	131	Slc46a1		0.449468	0.633843	-0.184375	0.0279684	3	Gm30593
2.92394	1.54792	0.0377853	Gm9833		0.120778	-3.04956	0.00127097	Gm6044		0.132257	0.0288421	0.103415	0.0233671	139	Kcnc3		0.774066	0.944218	-0.170152	0.0241453	-295	Gm33444
2.91846	1.54521	0.0377555	Gabrp		0.125724	-2.99166	0.0398469	Elavl3		0.53612	0.361212	0.174908	0.0425603	-144	Oplah		0.600744	0.755302	-0.154558	0.0250908	-460	Gm24615
2.90344	1.53776	0.0279393	Gm4211		0.126301	-2.98506	0.0427382	Gm25854		0.307188	0.168824	0.138364	0.0256994	-148	Cda		0.362696	0.566296	-0.2036	0.0377918	-195	Gm52906
2.90005	1.53608	0.00727975	Spink10		0.126808	-2.97928	0.0169354	Dgkb		0.523801	0.0334501	0.490351	0.0260464	-150	Colca2		0.351022	0.472176	-0.121154	0.0246673	-957	Trip6
2.87109	1.5216	0.0354371	Gm37741		0.127979	-2.96603	0.00472661	Gria2		0.376756	0.211207	0.165549	0.0322851	151	Zfp867		0.0628737	0.164377	-0.101503	0.028155	801	Rbm22
2.86545	1.51876	0.0397036	Gm10501		0.129824	-2.94537	0.0301242	Gm26361		0.373168	0.215389	0.157779	0.0529625	-154	Pear1		0.446182	0.566925	-0.120742	0.0265254	-458	Gm15564
2.85181	1.51188	0.0356577	Stfa2l1		0.132115	-2.92014	0.0118701	Gm15470		0.124069	0.0070191	0.11705	0.0260632	-157	Bspry		0.205298	0.402889	-0.19759	0.0289264	2	Gm31936
2.80394	1.48746	0.0262627	Lce3d		0.133228	-2.90803	0.019397	Gm37450		0.268413	0.00471274	0.263701	0.0250273	167	Zfp346		0.239257	0.619232	-0.379975	0.032336	-12	Gm26717
2.73171	1.4498	0.0188336	Gm1859		0.134274	-2.89675	0.0492323	Gm44204		0.381985	0.235019	0.146966	0.0506834	-176	Cfap100		0.13087	0.680835	-0.549965	0.0304979	929	Gm36560
2.71925	1.44321	0.000397401	Areg		0.138521	-2.85182	0.0167647	2900079G21Rik		0.721762	0.55693	0.164833	0.027718	-177	Gm31294		0.256011	0.476869	-0.220858	0.0302898	-457	Gm33636
2.71529	1.4411	0.0328789	2310026L22Rik		0.138741	-2.84953	0.0458776	5S_rRNA		0.815051	0.556329	0.258722	0.0284223	178	Snord35b		0.634325	0.792707	-0.158382	0.0290098	-532	Aip
2.70375	1.43496	2.92393e-06	Gsta4		0.139957	-2.83695	0.0213092	Myh15		0.178156	0.00639815	0.171758	0.0262026	178	Fktn		0.51417	0.940832	-0.426662	0.022837	83	Gm10193
2.69401	1.42975	0.0149309	Lpo		0.141429	-2.82185	3.98553e-05	Dhrs7c		0.238414	0.0421914	0.196223	0.0417629	-184	Ndc1		0.403322	0.53268	-0.129358	0.0295608	-647	Vangl2
2.65868	1.41071	0.025701	Sprr2i		0.143402	-2.80187	0.0314031	Gm45179		0.141079	0.00589739	0.135182	0.0230929	-189	Rfc4		0.649988	0.864536	-0.214548	0.02711	-96	Clasrp
2.63409	1.39731	0.00341746	Tcf23		0.143597	-2.7999	0.0207106	Gm23482		0.575284	0.288941	0.286343	0.0448427	-191	Cep250		0.494342	0.789947	-0.295605	0.0291965	-783	Tmem25
2.63155	1.39591	0.00124466	Rps25-ps1		0.150584	-2.73136	0.030563	Pnoc		0.407977	0.215687	0.19229	0.0318064	192	n-TUtca2		0.359877	0.499387	-0.13951	0.0287241	-549	Gm45975
2.59357	1.37494	0.00288382	4632432E15Rik		0.155032	-2.68937	0.0311643	Gm48267		0.276786	0.0704464	0.206339	0.0394466	194	Akap11		0.00382424	0.167804	-0.163979	0.035496	-325	D11Wsu47e
2.5908	1.3734	0.0094629	Gm9725		0.155183	-2.68795	0.00894582	Nxpe1-ps		0.399435	0.214457	0.184978	0.0346005	195	Ddx58		0.593604	0.7381	-0.144496	0.0287649	-377	Napg
2.58772	1.37168	0.0408714	Gm28386		0.156495	-2.67581	0.0340512	Chrna10		0.563632	0.388029	0.175603	0.0292951	-198	Plekha3		0.114478	0.241945	-0.127467	0.0257313	-789	Cep170b
2.57521	1.36469	0.0490529	Ccdc146		0.157043	-2.67077	0.048524	Cntn4		0.375607	0.272681	0.102926	0.0340074	198	Grin1		0.363271	0.47214	-0.108869	0.0284496	-922	Rccd1
2.56302	1.35784	0.0414468	Gm33981		0.159518	-2.64821	0.0426854	Gm12043		0.396809	0.266937	0.129872	0.02532	-200	Xrcc3		0.281985	0.460228	-0.178243	0.0221221	63	Ccdc106
2.56267	1.35765	0.0163235	Lce3f		0.15984	-2.6453	0.0094417	Vgf		0.562699	0.422721	0.139978	0.0340543	-204	Ldha		0.659706	0.822971	-0.163264	0.0391604	-722	Rere
2.55707	1.35449	0.0265563	Gm20125		0.161014	-2.63474	0.00693492	Arhgap27os1		0.414575	0.222156	0.192419	0.0281256	-216	Thsd4		0.0551284	0.217865	-0.162737	0.0278262	-805	Brwd1
2.52336	1.33535	0.0455019	Gm36546		0.1616	-2.6295	0.0401756	Frs3os		0.402492	0.267305	0.135187	0.0234218	-216	Use1		0.463406	0.661623	-0.198217	0.0309736	-767	Hk1
2.5168	1.33159	0.0158584	Catsperz		0.163402	-2.6135	0.00958189	Gm11719		0.165593	0.0498102	0.115783	0.0246536	221	Cwc22		0.371909	0.524254	-0.152344	0.0221574	-109	Usp4
2.49967	1.32174	0.000181751	Lce3c		0.166462	-2.58673	0.0202553	Gm26121		0.503295	0.381362	0.121933	0.0236559	-223	Shroom3		0.528088	0.662717	-0.134629	0.0262222	-797	Pgap2
2.483	1.31208	0.02488	Gm26760		0.167427	-2.57839	0.0367733	Gm7423		0.163613	0.00497922	0.158634	0.0233598	225	Tia1		0.0383776	0.144016	-0.105639	0.0250758	-556	Stim1
2.46406	1.30104	0.0241421	2610206C17Rik		0.168503	-2.56915	0.0388598	Gm8221		0.557818	0.365943	0.191875	0.025536	-231	Gm33515		0.0995962	0.205936	-0.10634	0.0249731	-767	Tbl2
2.46241	1.30007	0.0361978	Gm15199		0.168577	-2.56852	0.0374443	Gm47050		0.327081	0.155007	0.172074	0.0335855	232	Sfn		0.402821	0.678205	-0.275384	0.0243434	-414	Rfc1
2.46098	1.29923	0.00354492	Gm37614		0.170146	-2.55515	0.0349779	Clvs1		0.133199	0.0286589	0.10454	0.0260373	232	Tctn1		0.449715	0.592475	-0.14276	0.0294689	-773	Tmem63a
2.41857	1.27415	1.09072e-14	Il36a		0.172249	-2.53744	0.0492734	Ddx25		0.409327	0.23518	0.174147	0.0374261	234	Xrcc2		0.0818427	0.362191	-0.280349	0.0414353	-823	Dnm3
2.3981	1.26189	0.0262779	Cnbd2		0.174168	-2.52145	0.0219438	A430010J10Rik		0.114023	0.00278805	0.111235	0.0233092	-242	Mtrf1l		0.552218	0.704038	-0.151821	0.0261982	-793	n-TIaat17
2.38606	1.25463	1.90752e-05	Gm26807		0.174651	-2.51745	0.01361	Myl3		0.763891	0.658345	0.105546	0.0387152	-243	Gm14164		0.406776	0.535845	-0.129069	0.0238437	-557	Gm15918
2.37795	1.24972	0.0439112	Gm3234		0.174905	-2.51535	0.0273254	Gm36495		0.230108	0.0479023	0.182206	0.0295989	-244	Swsap1		0.598148	0.735108	-0.136961	0.0222006	-899	A730098A19Rik
2.37099	1.24549	0.000801111	Sprr2g		0.17932	-2.47939	0.0408356	Gm24142		0.439495	0.201085	0.23841	0.049281	245	Cdca8		0.71424	0.879725	-0.165485	0.0253295	-104	Mir7046
2.36644	1.24272	0.0409936	Cxcl1		0.179821	-2.47537	0.0263179	4930567K12Rik		0.217777	0.11282	0.104957	0.0314125	245	Reep2		0.621252	0.96755	-0.346298	0.0257776	-281	Mir7038
2.35903	1.23819	0.00091056	Slpi		0.183364	-2.44722	0.0417682	Atp2b3		0.374607	0.0348653	0.339742	0.0226141	254	Aspm		0.164753	0.4321	-0.267347	0.0399604	-7	Rn7s2
2.35142	1.23353	0.0440527	Csta3		0.184432	-2.43884	0.0221287	Gm15885		0.427771	0.264597	0.163174	0.0247593	-255	Amotl1		0.255605	0.367041	-0.111436	0.0335256	949	Mrps21
2.32807	1.21914	4.66033e-05	Plet1		0.187761	-2.41303	0.0125966	Ccdc188		0.611258	0.403234	0.208024	0.0450403	256	Mrpl55		0.585362	0.869586	-0.284224	0.0211889	-253	Gm7444
2.3267	1.21828	0.00916568	Dnaaf3		0.190157	-2.39473	0.0342987	Ccdc194		0.176124	0.00315379	0.172971	0.0213392	270	Kin		0.33692	0.438771	-0.101852	0.0239328	-506	D330050I16Rik
2.26392	1.17883	0.00748431	Gpr3		0.192028	-2.38061	0.0169122	Gm18405		0.49365	0.389653	0.103997	0.0229	-273	Snora68		0.59267	0.763206	-0.170536	0.0295137	-39	Mir7-2
2.25457	1.17285	0.0199407	Gm49817		0.192046	-2.38047	0.00225554	Tmem59l		0.516628	0.323829	0.192799	0.0277044	278	L3mbtl1		0.220195	0.439045	-0.21885	0.0281658	-528	Gm10190
2.24968	1.16972	0.0291397	Ddi1		0.193106	-2.37253	0.0273835	Gm9003		0.289636	0.149855	0.139782	0.0320957	-282	Saraf		0.331867	0.439984	-0.108117	0.0253458	-53	G6bos
2.24355	1.16578	0.00452747	Aadacl4fm2		0.193529	-2.36938	0.0169681	4833403J16Rik		0.8382	0.654496	0.183704	0.0474368	-286	n-TKttt22		0.525046	0.639451	-0.114405	0.022745	-512	Rbfa
2.21659	1.14834	0.0126923	Pla2g2d		0.193673	-2.3683	0.0230443	Gm26887		0.521535	0.35363	0.167905	0.0265829	292	Dok1		0.173187	0.303971	-0.130784	0.0235221	234	Tmem217
2.17838	1.12326	0.0227628	Gucy2g		0.194647	-2.36107	0.0493484	Gm47903		0.199715	0.00403621	0.195679	0.0252866	-298	Gm25323		0.735772	0.904139	-0.168367	0.0267519	-840	Pacsin1
2.17486	1.12092	0.0265082	Gm4813		0.194768	-2.36017	0.00437356	4921515G04Rik		0.81043	0.705248	0.105183	0.0268796	300	Hrc		0.439755	0.611245	-0.17149	0.0254854	-859	Inka2
2.17368	1.12014	0.0308818	Gsta1		0.195193	-2.35703	0.0218711	2310065F04Rik		0.593442	0.467909	0.125533	0.0295985	-306	Slco5a1		0.563013	0.718114	-0.155101	0.0223495	-700	Fam53c
2.17212	1.1191	0.0122487	Zfp775		0.197103	-2.34298	0.0142432	6430584L05Rik		0.159244	0.0102001	0.149044	0.0307506	308	Enho		0.365838	0.466794	-0.100956	0.0235675	-392	Cgas
2.16523	1.11452	0.0201305	Pglyrp4		0.204625	-2.28894	0.00471675	Olfr110		0.576426	0.241721	0.334705	0.0472865	-313	Morc4		0.695273	0.797612	-0.102339	0.0256552	39	Angptl6
2.1592	1.11049	0.0107597	1700064H15Rik		0.209909	-2.25216	0.0076246	Gm42671		0.201647	0.0720694	0.129578	0.0281983	-319	Marchf6		0.0782187	0.218262	-0.140043	0.0250433	-450	Gsx2
2.15458	1.1074	0.00689376	4732465J04Rik		0.21038	-2.24893	0.0138082	Prr15		0.350499	0.202878	0.147621	0.0243491	-327	Dzip1		0.269418	0.447517	-0.178099	0.0297191	-260	Tgfa
2.14696	1.10229	0.000321493	Sgpp2		0.214205	-2.22294	0.000298294	Pvalb		0.441665	0.308997	0.132669	0.024557	-334	Septin3		0.553544	0.749165	-0.195621	0.0261376	-884	C330018D20Rik
2.13836	1.0965	0.0377998	4833419F23Rik		0.215701	-2.2129	0.0497978	Alms1-ps1		0.152146	0.0118421	0.140304	0.0222943	338	Ercc4		0.505843	0.626055	-0.120212	0.0302353	-950	Cyb5r3
2.13215	1.09231	0.0350835	B230206L02Rik		0.216427	-2.20805	0.0461019	Gm13784		0.766803	0.428563	0.33824	0.0865374	-340	C1d		0.375618	0.486319	-0.110701	0.02973	-286	Rab1b
2.1311	1.0916	1.44043e-06	Defb6		0.216429	-2.20804	0.0307535	Lypd2		0.122291	0.0131489	0.109142	0.0288435	342	Scoc		0.0788731	0.399813	-0.320939	0.0425888	-764	Urb1
2.12978	1.0907	0.0200632	Lce3e		0.21736	-2.20184	0.00193399	Kcne1l		0.277257	0.150218	0.127039	0.0255295	-350	Gpi1		0.0746372	0.199775	-0.125138	0.025027	91	1700001C19Rik
2.1153	1.08086	0.0474175	Gm12254		0.219331	-2.18882	0.0373116	Gm13402		0.731812	0.611496	0.120316	0.023919	-350	Gm35824		0.218547	0.382288	-0.163741	0.0496623	-608	Fcho1
2.11324	1.07946	0.000677598	Tmprss11d		0.22091	-2.17847	0.00959056	Gm15654		0.338489	0.155825	0.182665	0.0264485	352	Sh3bgr		0.270248	0.505712	-0.235464	0.0309204	-867	Napg
2.1045	1.07347	0.00283517	Gm7600		0.222181	-2.17019	0.0187317	Gm18413		0.329216	0.194236	0.13498	0.0316681	-353	Yipf4		0.143569	0.291459	-0.14789	0.0455261	-581	Selenoi
2.09716	1.06844	0.00113321	Tmprss11a		0.226948	-2.13957	0.0012384	Olfr112		0.271344	0.0110608	0.260283	0.0234379	354	Gm6623		0.593739	0.717023	-0.123284	0.0230353	-551	Comtd1
2.06932	1.04915	0.0355024	Crnn		0.227918	-2.13341	0.0489862	Sp9		0.143555	0.0101323	0.133423	0.0220199	357	Ube2e3		0.284042	0.43178	-0.147737	0.0249688	-368	Med28
2.06859	1.04865	0.0126646	Rsad2		0.228411	-2.1303	0.0319144	Ccdc81		0.438243	0.246858	0.191385	0.0346005	-363	Ddx58		0.111942	0.301109	-0.189167	0.0313981	-665	Dtnbp1
2.06129	1.04355	0.00227543	Sprr1a		0.228757	-2.12811	0.0420006	Gm26528		0.676075	0.530956	0.145119	0.0334697	-372	C8g		0.172467	0.46522	-0.292753	0.0475324	-978	Tmem126a
2.05052	1.03599	0.0181463	S100a9		0.229184	-2.12542	0.00185194	Gm49980		0.201869	0.00607829	0.195791	0.022099	-375	Gna11		0.485607	0.612415	-0.126808	0.0243105	-654	Gpr88
2.0504	1.03591	0.0185055	Gm26316		0.229692	-2.12223	0.0137835	Thsd7b		0.332664	0.174733	0.157931	0.0481563	378	Cfap299		0.687173	0.788792	-0.101619	0.0305313	-857	Niban1
2.03486	1.02493	0.0347143	Sprr2h		0.23037	-2.11798	3.13628e-05	Nmrk2		0.673918	0.396361	0.277557	0.0422627	379	Zcwpw1		0.497211	0.639473	-0.142262	0.0274254	-881	Taf1c
2.03384	1.02421	0.00949564	Lce3a		0.231442	-2.11128	0.0198362	Olig1		0.282388	0.166744	0.115644	0.0294284	382	Aifm3		0.227498	0.336576	-0.109078	0.0259611	-216	Rilpl1
2.01542	1.01108	0.000279982	Gjb6		0.235931	-2.08357	0.0325889	Nr1h4		0.316952	0.00765189	0.3093	0.0214481	384	Iqcb1		0.0231807	0.161311	-0.138131	0.0295467	739	A030010E16Rik
2.01528	1.01098	6.61059e-06	Trex2		0.236742	-2.07861	2.68391e-05	Atcay		0.124206	0.0130185	0.111187	0.0296089	394	Isoc1		0.536033	0.679406	-0.143373	0.0254902	-540	Nrxn1
2.01451	1.01043	0.00693838	Pla2g4d		0.238457	-2.0682	0.0470002	Gm18489		0.809	0.708425	0.100575	0.02754	-415	Npepl1		0.206077	0.334577	-0.1285	0.0359575	-699	Cpxm1
2.00754	1.00543	0.00540865	S100a7a		0.24116	-2.05194	0.0439774	Gm25913		0.672329	0.342181	0.330148	0.0277134	436	Cldn6		0.102897	0.359429	-0.256532	0.0471243	-473	Ubqln2
2.00078	1.00056	0.0480795	2700033N17Rik		0.242199	-2.04573	0.0310781	Hs6st3		0.259861	0.079942	0.179919	0.0318599	438	Gm53059		0.501542	0.770303	-0.268761	0.0245672	-749	Nptx2
					0.247456	-2.01476	0.00922835	Gm5069		0.209859	0.0510353	0.158824	0.0369204	444	Lynx1		0.16769	0.378691	-0.211001	0.0315828	392	Pqbp1
					0.248353	-2.00954	0.0226952	Gm45263		0.846161	0.679383	0.166778	0.0348183	445	Plch1		0.0778583	0.215719	-0.137861	0.0227116	-393	Slc22a3
					0.24877	-2.00712	0.0195457	Gm49001		0.125711	0.0130352	0.112676	0.0237769	447	Lcmt1		0.201944	0.314278	-0.112334	0.023243	-875	Rad51
					0.249415	-2.00338	0.0181301	Gm43556		0.772574	0.65799	0.114583	0.0248051	-448	Pgm1		0.53306	0.689722	-0.156662	0.0290342	-830	Cdk18
					0.25171	-1.99017	0.0256599	Accsl		0.542891	0.421919	0.120972	0.0208002	-467	Noc3l		0.217323	0.45938	-0.242056	0.037989	553	Pdzd11
					0.25235	-1.9865	0.0072463	Gm48752		0.176147	0.00749167	0.168655	0.0264014	472	Mrfap1		0.58481	0.716429	-0.131618	0.0595877	238	Ggnbp1
					0.252491	-1.9857	0.00704489	Gm15562		0.489792	0.290334	0.199458	0.0240971	480	Gm34284		0.0431182	0.172737	-0.129618	0.0374584	-390	Adrb1
					0.253163	-1.98186	0.0474988	Gm43154		0.362754	0.254416	0.108338	0.026073	499	Josd2		0.672835	0.827854	-0.155019	0.0264538	-526	Spata45
					0.253494	-1.97998	0.0155889	Gm28924		0.318282	0.169625	0.148656	0.0545844	518	Dnah7c		0.332726	0.444201	-0.111476	0.0257159	430	1500002F19Rik
					0.255008	-1.97138	0.0230082	Gm13787		0.435635	0.322507	0.113128	0.0237581	-519	Sipa1l3		0.23944	0.410749	-0.171308	0.0330715	0	Tab3
					0.258319	-1.95277	0.0156775	Nap1l3		0.4174	0.225381	0.192019	0.0315023	-528	Zfp184		0.204935	0.515953	-0.311017	0.0276277	-607	Plekhh2
					0.259729	-1.94492	0.0268344	Gm24492		0.838573	0.687296	0.151276	0.0238784	542	St8sia3		0.373612	0.479873	-0.106261	0.0275703	-707	Capn15
					0.260331	-1.94158	0.0114895	Gm48893		0.550119	0.435824	0.114295	0.0295525	544	Aatk		0.487042	0.637611	-0.15057	0.0341953	-491	Krt19
					0.260335	-1.94156	0.0395297	Gm14762		0.796487	0.252999	0.543488	0.0989181	545	Dpy30		0.51059	0.636968	-0.126378	0.0228801	751	Polr2f
					0.262214	-1.93119	0.00633237	Slc35f1		0.124192	0.011586	0.112606	0.0240909	555	Mrpl20		0.624741	0.767164	-0.142424	0.0294695	-814	Eno2
					0.26292	-1.9273	0.0495033	2010010A06Rik		0.187793	0.0258282	0.161965	0.0204658	568	Ccdc87		0.326396	0.655082	-0.328686	0.0264956	-672	Lgals8
					0.263148	-1.92606	0.0437332	Gm43651		0.430123	0.305529	0.124594	0.0295775	-570	Aldh5a1		0.174761	0.286147	-0.111386	0.031263	22	Ppp1r3f
					0.263751	-1.92275	0.015269	Gm48798		0.494843	0.383925	0.110918	0.0264901	570	Ttc22		0.504593	0.662988	-0.158395	0.0255403	-661	Dnmt3l
					0.266275	-1.90901	0.00616453	Arhgap36		0.359278	0.144377	0.214901	0.029614	-585	LOC118567529		0.219209	0.327361	-0.108153	0.03182	173	Cited1
					0.269471	-1.8918	0.0475577	4933417G07Rik		0.249561	0.139736	0.109825	0.0317317	-588	Myl9		0.0600489	0.24464	-0.184591	0.0412312	-403	Ywhaz
					0.270191	-1.88795	0.0310555	Snord49b		0.861663	0.728488	0.133175	0.0309504	-590	Lamp1		0.0861433	0.204141	-0.117998	0.0304311	39	Psat1
					0.271169	-1.88273	0.0392924	Gm11216		0.807319	0.601045	0.206274	0.0336244	590	Ak4		0.116397	0.306253	-0.189857	0.0298264	-317	Ppp2r2a
					0.271424	-1.88138	0.0191766	Gm38201		0.259167	0.152341	0.106826	0.0258963	-592	E2f2		0.0654587	0.234855	-0.169397	0.0320276	-473	Rubcn
					0.272877	-1.87368	0.0024137	Gm15945		0.581739	0.402856	0.178883	0.0272477	-593	Abracl		0.180989	0.3511	-0.170112	0.0263499	-957	Sptbn4
					0.27304	-1.87282	0.0274712	Gm48759		0.355556	0.168839	0.186717	0.0268583	-598	2510039O18Rik		0.534238	0.747882	-0.213644	0.0273054	-738	Fsd1l
					0.273665	-1.86952	0.00943344	Mstn		0.464861	0.273465	0.191396	0.0249879	-604	Kctd6		0.19845	0.350401	-0.151951	0.0230003	-393	Rhbdf2
					0.273937	-1.86809	0.0158062	Gm26936		0.570445	0.230983	0.339462	0.0293864	618	Gm41352		0.614003	0.717227	-0.103223	0.0228271	-266	Rsph14
					0.27686	-1.85277	0.020785	Igf2		0.353486	0.166086	0.1874	0.0299449	-619	Luzp1		0.386066	0.644612	-0.258546	0.0328395	111	Zfp746
					0.277106	-1.85149	1.08961e-09	mt-Rnr2		0.395768	0.235556	0.160212	0.0258767	619	Wdr27		0.637427	0.900844	-0.263417	0.0233525	-20	Slc25a2
					0.279094	-1.84118	0.0494294	Dnah7a		0.243144	0.133973	0.109171	0.0263916	-628	Sbno2		0.201221	0.378499	-0.177278	0.0263423	-407	Scfd2
					0.280485	-1.834	0.0112288	Gm14097		0.726728	0.57857	0.148159	0.0267529	628	LOC118567526		0.525253	0.686226	-0.160973	0.0263742	-837	Cd151
					0.28144	-1.8291	0.0453976	Gm13542		0.380508	0.235218	0.145289	0.0274756	-629	Tmub2		0.00334661	0.155877	-0.152531	0.0301938	-344	Trim33
					0.284283	-1.8146	4.75092e-06	Kcnj11		0.244314	0.108693	0.135621	0.0313482	629	Reep2		0.12316	0.261877	-0.138716	0.0294148	-299	Morc3
					0.284484	-1.81358	0.029227	Gm25323		0.812848	0.671255	0.141593	0.0262619	633	Gm8976		0.381906	0.626838	-0.244932	0.0312194	-163	Kbtbd6
					0.285148	-1.81022	0.0107459	Gm25897		0.558075	0.371166	0.186909	0.029332	-637	Polr3a		0.53491	0.711027	-0.176117	0.0334072	-875	Dnah1
					0.286011	-1.80586	0.0347859	Zmat4		0.799094	0.68053	0.118564	0.0289127	-639	Slc6a2		0.0107133	0.216562	-0.205849	0.0285458	-518	Shf
					0.286516	-1.80331	0.0232001	Gm47290		0.453856	0.285366	0.168489	0.0246148	652	Gp5		0.0137891	0.18571	-0.171921	0.0237555	-340	Otulin
					0.288213	-1.79479	0.0133645	Ccl19		0.686113	0.539807	0.146306	0.0382527	-653	Cnih4		0.689485	0.821045	-0.131559	0.0228814	-372	Celsr2
					0.289151	-1.7901	0.0135404	Lrp1b		0.709434	0.578872	0.130562	0.0309124	-655	Naxe		0.00881675	0.113346	-0.10453	0.0369125	-352	2510009E07Rik
					0.289604	-1.78785	0.0339467	Tmem82		0.549877	0.405141	0.144736	0.0219835	662	Bik		0.559379	0.778395	-0.219016	0.0221552	-377	Gm6612
					0.289809	-1.78683	0.0328517	Abca17		0.705876	0.529736	0.17614	0.0308366	-672	Rpl36		0.33329	0.469152	-0.135862	0.0345322	36	Gm19221
					0.2906	-1.78289	0.010816	Gm42996		0.632625	0.460135	0.172489	0.0563071	678	n-TVcac4		0.56342	0.723459	-0.160038	0.024958	-968	Gm17913
					0.295367	-1.75942	0.0199568	Gm34248		0.22019	0.0621425	0.158047	0.0278913	681	Cwc22		0.571375	0.881342	-0.309967	0.0311701	46	Gm10608
					0.298796	-1.74277	0.0360111	Atp1a4		0.170753	0.00760623	0.163147	0.0271686	-685	Smg5		0.600955	0.747947	-0.146992	0.0262639	-1123	Cpt1c
					0.299694	-1.73844	0.0142698	Gm15904		0.373066	0.264331	0.108735	0.0239125	686	Mthfr		0.628071	0.752746	-0.124675	0.0262639	-1540	Cpt1c
					0.303023	-1.7225	0.0317367	Gm44214		0.25611	0.10676	0.14935	0.0248495	690	Mapk7		0.69122	0.803831	-0.112611	0.026633	1310	Zfp286os
					0.303567	-1.71991	0.0075826	Luzp2		0.583298	0.341304	0.241994	0.0276676	694	Gm31954		0.307734	0.675131	-0.367397	0.0286746	14382	Cdkl3
					0.3122	-1.67946	0.00104567	Mlxipl		0.609717	0.271963	0.337754	0.0331782	-695	Hbegf		0.588702	0.721354	-0.132652	0.0250302	-10427	2310022B05Rik
					0.313965	-1.67133	0.000655579	Myoz1		0.550762	0.441894	0.108868	0.0252522	-698	Cpne7		0.564488	0.895241	-0.330753	0.0272023	-16913	Dusp21
					0.315744	-1.66317	0.0111494	Themis		0.433474	0.199794	0.233681	0.0269114	698	Ankrd33b		0.664473	0.780945	-0.116472	0.032046	851	Pdzd7
					0.316411	-1.66013	0.00605465	Gm44559		0.319822	0.189397	0.130425	0.0300646	-702	Casz1		0.41869	0.596253	-0.177563	0.0274081	2096	Gm23754
					0.316979	-1.65754	0.0483446	Gm2767		0.187009	0.00264394	0.184365	0.0203809	705	Plcd1		0.399403	0.547776	-0.148373	0.0298961	-5956	Slc38a9
					0.319381	-1.64665	0.0116583	Snord70		0.383272	0.282775	0.100497	0.0232389	706	Gm39193		0.166508	0.349716	-0.183208	0.0298436	2600	Cdc14b
					0.322662	-1.6319	0.0358339	Gm11209		0.359079	0.0778781	0.281201	0.0245376	709	4933430I17Rik		0.18189	0.424237	-0.242347	0.028625	-1486	Sfi1
					0.322998	-1.6304	1.24192e-05	H2-M5		0.451349	0.324801	0.126547	0.0235867	-713	Gm32513		0.322514	0.462613	-0.140099	0.0255458	5614	Arhgap17
					0.323003	-1.63038	0.0208786	A530016L24Rik		0.532357	0.346114	0.186243	0.0318875	715	Sat2		0.0813926	0.275943	-0.194551	0.0373394	-4223	Kcp
					0.325923	-1.6174	0.0258689	Amtn		0.823825	0.634064	0.189762	0.0325544	-722	Thoc1		0.524006	0.6906	-0.166595	0.0344184	6687	Gm35541
					0.327113	-1.61214	0.0402637	Hand1		0.559312	0.450405	0.108906	0.0241086	735	Gm33049		0.296878	0.450468	-0.15359	0.0348392	4774	Gm35541
					0.329739	-1.60061	0.0360674	Drd2		0.169595	0.00364797	0.165947	0.0209535	-740	Slc25a25		0.52508	0.954412	-0.429332	0.0266569	2138	Lexis1
					0.332097	-1.59032	0.0385546	Myf5		0.289916	0.183954	0.105961	0.0230011	741	Dscc1		0.742549	0.911702	-0.169153	0.0210711	7555	Zfp276
					0.332698	-1.58771	0.0352194	Gm16140		0.211507	0.063277	0.14823	0.0241809	-747	Zfp148		0.629464	0.879376	-0.249912	0.0248565	2354	Fanca
					0.333105	-1.58595	0.0144744	Stat4		0.402623	0.19337	0.209254	0.0498963	761	Ahrr		0.713477	0.869282	-0.155806	0.0224384	9025	Dtwd2
					0.333419	-1.58459	0.000927996	Gpr141b		0.290339	0.174867	0.115471	0.0273587	779	Rnf165		0.828507	0.997742	-0.169234	0.0268636	-10007	Tcte2
					0.334265	-1.58094	0.042074	Gm11185		0.148465	0.0106294	0.137835	0.0231685	782	Ncbp1		0.634481	0.800452	-0.16597	0.0286147	4910	Ahi1
					0.3351	-1.57734	0.0202791	Mir6391		0.753023	0.640789	0.112234	0.0279905	783	LOC118568505		0.537837	0.726603	-0.188766	0.0267899	2000	Fbxl2
					0.335189	-1.57695	0.0420829	Gm45512		0.230702	0.0244921	0.20621	0.0247893	-787	Paip1		0.0931796	0.222596	-0.129416	0.0359449	1800	Gm31755
					0.335523	-1.57552	0.00854129	Gm43376		0.359172	0.256094	0.103078	0.0415191	-790	Gdpd1		0.182688	0.399457	-0.216769	0.0357536	2139	Stx2
					0.335901	-1.57389	0.000222357	Igfn1		0.601912	0.384472	0.217439	0.0304537	807	Dpp9		0.612769	0.78208	-0.169311	0.0287924	1820	Med12l
					0.341227	-1.5512	0.00710958	Ddo		0.313007	0.201846	0.111161	0.0243597	-812	Pus1		0.47192	0.582739	-0.110819	0.0301085	1995	Ccdc9b
					0.341369	-1.5506	0.0333355	4933435G04Rik		0.765262	0.648497	0.116765	0.034472	813	Gm19245		0.251307	0.446806	-0.195499	0.0276142	1527	Swi5
					0.341495	-1.55006	0.0173663	Gm16201		0.408026	0.159543	0.248483	0.039274	-816	Tcf20		0.343569	0.560729	-0.21716	0.0280164	1769	Dnm1
					0.341942	-1.54818	0.0489507	Gm48224		0.599603	0.343591	0.256013	0.0412377	-828	Rangap1		0.769872	0.942129	-0.172257	0.0214635	10175	Mia3
					0.342206	-1.54706	0.0156614	Trac		0.606965	0.456925	0.150041	0.0263586	-828	Hmgcr		0.193921	0.333813	-0.139892	0.031987	577	Foxk1
					0.342499	-1.54583	0.0315448	Gm47541		0.169943	0.00517092	0.164772	0.0207316	829	Zfp326		0.175016	0.395403	-0.220387	0.0365659	-1227	Mir339
					0.343049	-1.54351	0.0181201	Gm10258		0.247032	0.0756331	0.171399	0.0249504	830	Fktn		0.495874	0.648081	-0.152207	0.0285201	617	Ccdc30
					0.343863	-1.54009	0.0337394	Gm13245		0.138546	0.00361575	0.13493	0.0226598	830	Tgfbr3		0.723433	0.830602	-0.107169	0.0218687	7335	Rnf220
					0.344165	-1.53883	0.00550275	Gm15466		0.976746	0.809808	0.166937	0.0422881	832	Zcwpw1		0.521575	0.660382	-0.138807	0.0310636	23215	Faap20
					0.348214	-1.52195	0.0377682	AI463229		0.619843	0.268136	0.351707	0.0287244	838	Flrt3		0.666021	0.898257	-0.232236	0.0350938	16368	Gm40050
					0.348446	-1.52099	0.0220688	Gm38410		0.418882	0.307799	0.111083	0.0280303	-842	Mylip		0.690483	0.819231	-0.128748	0.0249774	-5191	Crls1
					0.350636	-1.51195	0.0128331	Gm48878		0.875498	0.772684	0.102815	0.0255189	873	Tmem190		0.266419	0.393226	-0.126807	0.0317405	1923	Mamld1
					0.35094	-1.5107	0.0296981	Gm11633		0.852028	0.746386	0.105642	0.0254896	-886	Dact1		0.175725	0.296915	-0.12119	0.0223013	952	Gm41741
					0.351666	-1.50772	0.0263123	Ppp1r1b		0.62919	0.512583	0.116607	0.0270082	897	Gm16062		0.732384	0.893176	-0.160791	0.0251164	-2515	Gm31907
					0.351865	-1.50691	0.0050519	Lyzl4		0.325659	0.163433	0.162227	0.0254447	905	Rtn4r		0.582232	0.875399	-0.293167	0.0252877	18970	Klhl24
					0.352604	-1.50388	0.0151848	Gm16074		0.628421	0.466207	0.162213	0.0284314	923	Gm33746		0.423109	0.538094	-0.114985	0.0321241	2063	Prodh
					0.354067	-1.49791	0.0152649	Gm19154		0.319954	0.180895	0.139059	0.0246534	924	1700064M15Rik		0.249329	0.445818	-0.196489	0.0350514	704	LOC118568208
					0.354174	-1.49747	0.0072808	Gm43111		0.853118	0.715159	0.137959	0.0233136	-926	4930528A17Rik		0.2799	0.642062	-0.362162	0.0299431	6819	LOC118568058
					0.35448	-1.49622	0.00613487	Mylk4		0.814347	0.70051	0.113837	0.0277832	935	Oxsm		0.786367	0.93243	-0.146063	0.0226318	5754	A930009A15Rik
					0.355661	-1.49143	0.0273376	Ugt8a		0.44969	0.297505	0.152185	0.0292521	948	Ascc3		0.487078	0.634486	-0.147408	0.0234503	11047	Aig1
					0.355801	-1.49086	0.0167239	Snrpn		0.181031	0.0685827	0.112448	0.0227597	951	Ubxn1		0.46461	0.728719	-0.264109	0.0378805	12696	Cep44
					0.356819	-1.48674	0.00592834	Gm12706		0.578252	0.144585	0.433667	0.0248771	-956	Adora2b		0.306185	0.442093	-0.135908	0.0231555	2616	Slc27a1
					0.357169	-1.48532	0.0212134	Amhr2		0.519141	0.245337	0.273804	0.0276729	962	Ube3c		0.470986	0.611804	-0.140818	0.0279737	-4382	Isoc2b
					0.357565	-1.48372	0.0146086	Gm37382		0.79484	0.572177	0.222663	0.0305064	965	Pgm5		0.418836	0.602263	-0.183428	0.0263515	-7968	Numbl
					0.359819	-1.47466	0.0153243	Gm11149		0.339607	0.185231	0.154376	0.0319155	981	Lclat1		0.60714	0.735132	-0.127992	0.0259425	2719	Mrps9
					0.360571	-1.47165	0.0318057	Gm43483		0.922915	0.794568	0.128347	0.0238767	-986	Pigq		0.50315	0.667361	-0.164211	0.0326292	1517	Plekha4
					0.361389	-1.46838	0.0382368	Gm31814		0.501198	0.392706	0.108492	0.0273828	-998	Ttc38		0.768408	0.882536	-0.114129	0.0243302	-6785	Uros
					0.361625	-1.46743	0.000197138	Ky		0.68458	0.509146	0.175434	0.0226652	1000	Cyb561a3		0.163264	0.282065	-0.118801	0.025225	1339	Wtip
					0.362189	-1.46519	0.0445459	Gm15410		0.691811	0.581077	0.110734	0.0284447	1012	Ciao3		0.169875	0.501142	-0.331267	0.0291797	5218	Etnk1
					0.363038	-1.46181	0.0138173	4930465K09Rik		0.312669	0.200524	0.112145	0.0255085	1019	Slc29a1		0.512307	0.672906	-0.160599	0.0274305	7597	Zfp777
					0.363641	-1.45941	0.0195094	Frmd7		0.599034	0.471214	0.12782	0.0246982	1020	D130043K22Rik		0.463879	0.653697	-0.189818	0.0303229	1622	Abhd11
					0.364596	-1.45563	0.026247	Nlrp5-ps		0.859478	0.637124	0.222354	0.0302925	1023	Mgat4a		0.48239	0.616118	-0.133728	0.0273332	3136	Gm35295
					0.366206	-1.44927	0.0487011	Gm7879		0.320164	0.151043	0.169121	0.0224029	1027	Itgb4		0.6362	0.848498	-0.212297	0.023021	12429	Dhrs3
					0.366933	-1.44641	0.0199405	Gm24620		0.560117	0.423631	0.136487	0.0333016	1032	BC028528		0.289498	0.501776	-0.212278	0.0321878	2428	Gm39938
					0.370511	-1.43241	0.0286623	4933427D14Rik		0.775232	0.532814	0.242417	0.023332	-1040	Tcp11l1		0.442013	0.595098	-0.153085	0.0318999	-4153	Gm11772
					0.371711	-1.42775	0.0436521	Gm48291		0.501163	0.351027	0.150136	0.0258963	-1043	E2f2		0.250621	0.613679	-0.363058	0.0309983	-1706	Tmem177
					0.371875	-1.42711	0.0291299	Gm43133		0.384416	0.213927	0.170488	0.0251666	1075	Ndufa6		0.71839	0.934424	-0.216034	0.0198843	10664	Rpl17-ps11
					0.372477	-1.42478	0.0103029	Gm43721		0.171629	0.00326231	0.168367	0.0210184	1078	Ostf1		0.620001	0.78252	-0.162519	0.0229089	5355	Ppp1r37
					0.373458	-1.42098	0.00779218	U6		0.268122	0.105248	0.162875	0.0521758	1086	Dnah7c		0.373224	0.556422	-0.183198	0.040277	3044	Rasgrp4
					0.377432	-1.40571	0.00939457	Gm14092		0.205182	0.0207381	0.184444	0.0228797	-1103	Dpf3		0.45289	0.757624	-0.304734	0.0388947	1891	Gm26420
					0.377517	-1.40539	0.00414835	Gm13171		0.816592	0.691624	0.124968	0.023093	-1105	Zfp217		0.190702	0.379708	-0.189006	0.023767	-17576	Mrgbp
					0.379367	-1.39833	0.00133896	Pitx2		0.63583	0.39678	0.23905	0.0359511	1132	Celf2		0.135778	0.358587	-0.222809	0.0426282	1633	Pggt1b
					0.381715	-1.38943	0.0374816	Gm37936		0.611984	0.448789	0.163195	0.0291767	-1136	Macrod1		0.635747	0.790984	-0.155237	0.0251656	-2905	Spag1
					0.384866	-1.37757	0.0364108	Col19a1		0.850711	0.726268	0.124444	0.0294924	1137	Aff3		0.440189	0.559687	-0.119498	0.0296439	10218	Unc5a
					0.386322	-1.37212	0.0210936	Gm18782		0.696676	0.526012	0.170664	0.0500779	1152	Cfap299		0.613461	0.796756	-0.183295	0.0332186	5136	Bcas3
					0.386979	-1.36967	0.0157393	Gm12737		0.440985	0.298199	0.142785	0.0255149	1153	Dst		0.279668	0.40544	-0.125772	0.0270398	8880	Wnt7a
					0.388048	-1.36569	0.0200763	Gm3238		0.810305	0.518453	0.291852	0.0558832	1173	n-TVcac4		0.661192	0.803613	-0.142421	0.0266578	1836	Sox5
					0.389292	-1.36107	0.0221639	Gm3896		0.347877	0.240575	0.107301	0.0213109	-1197	Wnt5a		0.711879	0.818983	-0.107104	0.0336921	5036	Stk36
					0.390113	-1.35804	0.0226661	Gm43545		0.758452	0.60675	0.151703	0.026931	-1199	Cnot2		0.288593	0.652724	-0.364131	0.027947	2455	Tecpr1
					0.391538	-1.35278	0.00508669	Zfp982		0.570456	0.425691	0.144765	0.0221093	1210	Atcay		0.575825	0.688208	-0.112383	0.0341709	2374	Exoc1
					0.392082	-1.35077	5.69773e-05	Nctc1		0.84783	0.736226	0.111604	0.0201122	1212	D030018L15Rik		0.521954	0.635071	-0.113117	0.0227033	3122	Srrm3
					0.392095	-1.35072	0.00638575	Gm38393		0.924861	0.691989	0.232872	0.0326385	-1219	Atf1		0.513678	0.734961	-0.221283	0.0277019	186	Slc29a4
					0.39693	-1.33304	0.0338546	Rimbp2		0.836257	0.724409	0.111848	0.0210811	-1225	Golga4		0.376476	0.600625	-0.224149	0.0271013	-1232	Rph3a
					0.398354	-1.32788	0.0490388	Gm37845		0.69971	0.542892	0.156818	0.0232906	-1232	Gm30381		0.133838	0.259049	-0.125212	0.0324398	1755	Cit
					0.398647	-1.32682	0.0133886	Gm18596		0.311225	0.209234	0.101992	0.0259707	1236	Inpp5e		0.479236	0.597008	-0.117772	0.0319807	3872	Cit
					0.398906	-1.32588	0.000589812	Bves		0.416537	0.299312	0.117226	0.0313797	1244	Gdpd5		0.718141	0.936679	-0.218538	0.0214309	6498	Stx17
					0.399242	-1.32467	0.0144919	Arhgap8		0.615369	0.438761	0.176608	0.0357792	1262	Bcl2l12		0.410014	0.587216	-0.177201	0.0395591	3453	Ube4b
					0.400867	-1.3188	0.035963	Ctrl		0.697655	0.525088	0.172567	0.0305091	-1265	D930007P13Rik		0.602529	0.76869	-0.166161	0.035205	2792	Gpr157
					0.400897	-1.3187	0.00125545	Igha		0.853429	0.689003	0.164425	0.0201859	1270	Ccdc87		0.715818	0.89354	-0.177722	0.0298408	1263	Rngtt
					0.401	-1.31833	0.00543065	E230020A03Rik		0.785051	0.629428	0.155623	0.0276676	1275	Gm31954		0.457956	0.769394	-0.311439	0.0290827	7845	Man1c1
					0.401763	-1.31558	0.000197719	Gm18899		0.572846	0.356905	0.215941	0.026118	1280	Psmd7		0.453165	0.555623	-0.102458	0.0320395	3252	Zbtb8b
					0.401917	-1.31503	1.01127e-07	Gm36989		0.656233	0.550675	0.105558	0.0245472	-1286	Rbfox3		0.454436	0.62823	-0.173795	0.0338313	5076	Ipo9
					0.402516	-1.31288	0.00403664	3632454L22Rik		0.511539	0.232965	0.278574	0.0235516	-1290	Plekhm2		0.667134	0.81292	-0.145786	0.0239455	7314	Eno1
					0.402686	-1.31227	0.0176806	Gm11146		0.779601	0.471233	0.308368	0.0405229	1290	Mdp1		0.366881	0.50773	-0.140848	0.0364804	-6640	Camta1
					0.40366	-1.30879	0.0155376	Erbb4		0.512195	0.29862	0.213574	0.038427	-1299	Leng1		0.554754	0.816012	-0.261258	0.0280137	6092	Ube2q1
					0.40369	-1.30868	0.000468759	Vmn2r84		0.894282	0.705047	0.189235	0.0263323	-1303	Btbd9		0.484017	0.635949	-0.151932	0.0274632	7194	Sec24d
					0.40369	-1.30868	0.00016466	Agbl1		0.878299	0.769594	0.108706	0.0396619	1304	Eepd1		0.798779	0.948708	-0.149929	0.0361895	18877	Pogz
					0.403708	-1.30862	0.0353133	Gm23849		0.390355	0.237853	0.152501	0.0291099	1323	Sh3d19		0.336588	0.477176	-0.140587	0.0392235	-4425	Tpd52
					0.403821	-1.30821	0.0385507	Gm13003		0.589354	0.487495	0.101859	0.0239633	1325	Polrmt		0.712364	0.832061	-0.119697	0.0274773	6562	Rit1
					0.404563	-1.30556	0.000228439	Jsrp1		0.771864	0.586487	0.185377	0.0301689	1344	Pex11a		0.687524	0.805363	-0.117839	0.0259707	1248	Pmpca
					0.406845	-1.29745	0.000175872	Sypl2		0.27523	0.161788	0.113442	0.0358258	-1349	Lsm10		0.455408	0.567352	-0.111944	0.0214279	37479	A930028N01Rik
					0.408173	-1.29275	2.37168e-06	Trdn		0.612026	0.398085	0.213941	0.0203419	1358	Adamts20		0.71263	0.917451	-0.204821	0.0231791	-5280	Gm6665
					0.409374	-1.28851	0.0498478	Pcdhb2		0.477175	0.188545	0.28863	0.0249667	1361	B3glct		0.204651	0.45487	-0.250219	0.0309713	964	Ndst1
					0.412357	-1.27803	0.0012911	Myoz3		0.791813	0.60938	0.182433	0.0315404	1363	Pcbp3		0.217635	0.339386	-0.12175	0.0256315	15085	Arhgap28
					0.414074	-1.27204	2.37404e-06	Mlip		0.361776	0.210857	0.150919	0.0317969	1369	Chst5		0.675116	0.776779	-0.101663	0.0247857	2343	Kcng3
					0.414129	-1.27185	0.0237578	Sult2a3		0.721347	0.605272	0.116075	0.0254463	1373	Snd1		0.524609	0.675264	-0.150656	0.026138	1780	Bag6
					0.414754	-1.26967	0.0084001	Col9a2		0.820821	0.704452	0.116369	0.0252046	1382	Mir7046		0.344386	0.651745	-0.307359	0.0297418	-1497	Senp5
					0.415339	-1.26764	0.00182805	Mmp12		0.685796	0.570341	0.115455	0.0268674	1387	Apex1		0.619428	0.827325	-0.207897	0.0221669	14178	Stxbp5l
					0.417132	-1.26142	0.000154877	Atcayos		0.747607	0.644012	0.103595	0.0279027	1393	Ubxn6		0.0677408	0.272091	-0.20435	0.0282502	2067	Dgkg
					0.417211	-1.26115	0.0284474	Cdiptos		0.614295	0.492647	0.121648	0.0332697	1410	BC028528		0.430994	0.604009	-0.173015	0.0270015	6210	Ptprj
					0.418676	-1.25609	0.0190004	Best3		0.53514	0.389337	0.145803	0.0223489	1416	LOC118567373		0.39836	0.519441	-0.121081	0.0225736	917	Letmd1
					0.423026	-1.24118	0.00406076	Gm48192		0.268949	0.119313	0.149635	0.0230549	-1440	Tafa5		0.113933	0.277351	-0.163418	0.0234938	1025	Wdr70
					0.424604	-1.23581	0.00782777	Gm46355		0.846989	0.703294	0.143695	0.0221552	-1440	Snx21		0.715758	0.90364	-0.187882	0.0251333	6632	Gm25668
					0.426016	-1.23102	0.033424	Foxl2		0.786745	0.588229	0.198516	0.0243378	1442	Wrap53		0.571735	0.684375	-0.11264	0.0319883	39024	Celsr1
					0.428373	-1.22306	0.027942	Gm2965		0.521937	0.331912	0.190025	0.0239683	1444	Abcb9		0.486659	0.588687	-0.102028	0.0312389	40775	Celsr1
					0.429286	-1.21999	0.0166267	Ptprt		0.231279	0.124379	0.1069	0.0233901	-1462	Cirbp		0.392624	0.53517	-0.142546	0.0242714	6489	Brd9
					0.430681	-1.21531	0.0230262	Fitm1		0.496196	0.385573	0.110623	0.0323188	-1475	Ppip5k2		0.511869	0.627402	-0.115533	0.031721	3171	Foxn3
					0.430882	-1.21463	0.000423426	Espn		0.337437	0.197937	0.1395	0.0245801	-1484	Gfi1		0.674979	0.817467	-0.142487	0.0220252	2861	Tmed8
					0.43209	-1.2106	4.09119e-08	Ldb3		0.972095	0.788083	0.184011	0.0326427	-1491	Plpp1		0.490674	0.647866	-0.157192	0.0290888	3613	Klhdc1
					0.435287	-1.19996	6.8698e-06	Stap1		0.150055	0.0385524	0.111502	0.0251842	-1505	Mir124a-1hg		0.34495	0.727864	-0.382914	0.0264963	12631	Kcnh5
					0.435647	-1.19877	0.0320904	Foxl2os		0.719614	0.474102	0.245512	0.0300918	-1506	Cenpm		0.302083	0.492089	-0.190007	0.0309846	7783	Dicer1
					0.436446	-1.19612	0.00145158	Pitpnm2os1		0.393755	0.253613	0.140141	0.0230649	1534	Tcf7l1		0.763465	0.90279	-0.139325	0.0253669	-8239	Tmem132e
					0.437186	-1.19368	0.0234395	Fam184a		0.219523	0.0814063	0.138116	0.024655	1534	Mir5130		0.264606	0.373542	-0.108936	0.0401271	980	Zfp354a
					0.437229	-1.19354	0.0115239	Mir1955		0.506562	0.394939	0.111623	0.0278802	1540	B4galt3		0.609134	0.767368	-0.158235	0.0289155	11873	Gm39443
					0.437745	-1.19184	0.00861705	Cd27		0.766973	0.611067	0.155906	0.0505836	1574	Rrad		0.386561	0.689057	-0.302495	0.0252961	16372	Nsg2
					0.438444	-1.18954	0.0198848	Gm31834		0.392835	0.0228643	0.369971	0.0270895	1581	Kcnk12		0.617665	0.7399	-0.122235	0.027261	2346	Camk2b
					0.438484	-1.18941	0.0287965	Acvr1c		0.745439	0.59062	0.154819	0.0257153	1582	Matk		0.601779	0.741535	-0.139756	0.0235431	32379	Gm34574
					0.439984	-1.18448	7.58666e-05	Casq1		0.647993	0.54639	0.101603	0.0287297	1589	B230206L02Rik		0.452417	0.591155	-0.138738	0.0269091	-11107	Jmjd1c
					0.440054	-1.18425	0.0304741	Noxred1		0.935182	0.794644	0.140538	0.0274149	-1594	Atp6v0c		0.274396	0.417363	-0.142967	0.0260237	362	Dapk3
					0.440761	-1.18193	0.0482059	Fhl5		0.521428	0.366136	0.155293	0.0326954	-1599	Uri1		0.53599	0.672055	-0.136065	0.0260237	794	Dapk3
					0.441033	-1.18104	0.0276021	Capn3		0.589186	0.455496	0.13369	0.0349463	1633	Pak4		0.797294	0.926637	-0.129344	0.0228918	5079	Dhx30
					0.441059	-1.18096	0.0148878	Plin1		0.812815	0.69403	0.118785	0.0265213	-1688	Dmtn		0.0931578	0.422245	-0.329087	0.0290067	-3184	Tcaim
					0.443038	-1.1745	0.0103537	Gm44432		0.705693	0.555656	0.150037	0.0409242	-1690	Ddx23		0.283692	0.392552	-0.10886	0.0240131	1676	Edc4
					0.443339	-1.17352	0.0486813	Gm27241		0.474615	0.248074	0.226541	0.0238138	1698	Fn1		0.752657	0.887517	-0.134859	0.0264046	5029	Tfdp1
					0.443612	-1.17263	0.00512506	Gm42600		0.518213	0.331106	0.187107	0.0274999	-1703	Slc10a4		0.606309	0.711919	-0.105609	0.0309382	605	Lrrc25
					0.444808	-1.16875	0.00792604	Adamts18		0.838502	0.701407	0.137095	0.0352353	1709	Bcl2l12		0.738246	0.989839	-0.251593	0.0224142	4245	Tubgcp2
					0.445091	-1.16783	0.0182196	Gm12937		0.585721	0.34494	0.240781	0.0449051	-1759	Lhfp		0.600035	0.760432	-0.160398	0.0248812	-5069	C230062I16Rik
					0.445785	-1.16558	0.0195355	Kcna7		0.42346	0.110392	0.313068	0.0261688	1762	Cdh3		0.620363	0.894211	-0.273848	0.0361877	-4739	BC085271
					0.448681	-1.15624	0.0102081	E230034D01Rik		0.82056	0.533991	0.28657	0.0469142	-1769	Exosc6		0.520774	0.719985	-0.19921	0.0296755	3870	Ikzf5
					0.448963	-1.15533	0.0259742	Alk		0.673278	0.465251	0.208027	0.0250479	1773	Usp32		0.551962	0.685463	-0.133501	0.0266361	-5003	Zfp667
					0.449369	-1.15403	0.0111661	Myh4		0.258894	0.130487	0.128407	0.0250315	1792	Mir7230		0.390026	0.499008	-0.108982	0.0248802	2207	Zfp667
					0.451641	-1.14675	0.0178533	Gm43168		0.19696	0.0612956	0.135664	0.0269751	1795	Pde10a		0.308025	0.423294	-0.11527	0.0253316	1641	Shank1
					0.452087	-1.14533	1.14898e-05	Gm16045		0.844495	0.699141	0.145354	0.0336358	1815	Rasip1		0.568688	0.713766	-0.145078	0.0263251	-8509	LOC118567509
					0.452403	-1.14432	0.00288372	Ppargc1a		0.484032	0.367438	0.116594	0.023478	1820	Dst		0.160398	0.271797	-0.111399	0.0255866	3307	Grin2d
					0.452703	-1.14336	0.00011615	Gm16386		0.732627	0.514713	0.217915	0.027815	1846	Recql		0.174951	0.669832	-0.494881	0.0303876	16344	Svip
					0.454114	-1.13887	0.0263507	Mir3075		0.899543	0.752352	0.147191	0.0224876	1850	Tlcd5		0.275595	0.390519	-0.114924	0.0321833	967	Art1
					0.456431	-1.13153	0.0044488	Gm13710		0.480148	0.362939	0.117209	0.0287604	-1865	Src		0.511075	0.762899	-0.251823	0.0303938	1715	Tex261
					0.456492	-1.13134	0.00137052	Lef1		0.355078	0.169705	0.185373	0.0291767	-1873	Macrod1		0.533603	0.692046	-0.158443	0.0280934	136	Rps6kc1
					0.45685	-1.13021	0.0347783	Gm18917		0.260746	0.149835	0.110912	0.029975	-1901	Leng9		0.416401	0.675682	-0.259281	0.0300118	4103	Mmab
					0.457963	-1.1267	0.0287169	Tceal7		0.953489	0.787963	0.165527	0.0247413	1917	Macf1		0.37271	0.648681	-0.275971	0.0234194	3036	Trafd1
					0.458694	-1.1244	0.0408693	Spag4		0.739896	0.610131	0.129765	0.0258191	1933	Cilk1		0.58662	0.765848	-0.179229	0.0234194	3569	Trafd1
					0.458844	-1.12393	0.0493923	Wfdc1		0.401986	0.276883	0.125104	0.0228119	-1938	Esrp2		0.372803	0.609529	-0.236727	0.0289757	1093	Man2b2
					0.4601	-1.11998	3.93115e-07	mt-Rnr1		0.922744	0.735113	0.187631	0.0292666	-1966	Haus4		0.518955	0.769604	-0.250649	0.0332605	2169	Krtcap2
					0.460522	-1.11866	0.0021183	Art1		0.593379	0.454232	0.139147	0.0249386	-1968	Zdhhc17		0.477004	0.741178	-0.264174	0.0310745	-2567	Pam
					0.462273	-1.11318	0.0334246	Gm22571		0.815732	0.687277	0.128455	0.0260833	1971	Vps18		0.829091	0.966737	-0.137645	0.0292769	-16403	Marchf7
					0.46247	-1.11257	0.000549708	Gm16150		0.957546	0.779478	0.178067	0.0306655	1973	Srxn1		0.497513	0.754972	-0.257459	0.0369693	18670	Grm4
					0.462631	-1.11207	0.000962558	Eef1a2		0.726792	0.552736	0.174057	0.0341761	1987	Ttll1		0.70455	0.930216	-0.225666	0.0237132	-14502	Kctd5
					0.463966	-1.10791	0.0472599	Abcc2		0.66293	0.503571	0.159359	0.0408054	2008	Psme1		0.446253	0.629277	-0.183024	0.034688	1027	Sema6d
					0.46505	-1.10454	0.032585	4933413J09Rik		0.708249	0.60258	0.105669	0.0236248	2012	LOC115489947		0.0360384	0.190961	-0.154923	0.0280141	1296	Shisa8
					0.466227	-1.10089	0.0386793	Gm16152		0.687625	0.561931	0.125694	0.0259872	2041	Rad23a		0.325785	0.603256	-0.277471	0.0333509	-2307	Sacs
					0.467295	-1.09759	0.0116919	Zap70		0.347707	0.242761	0.104946	0.028804	-2081	Rbpjl		0.66726	0.791536	-0.124276	0.0248842	5867	Ogdhl
					0.46786	-1.09585	0.0406737	Gm13510		0.984346	0.878049	0.106298	0.0218785	2097	Vdac3		0.63343	0.756327	-0.122897	0.0248565	5326	Ogdhl
					0.468119	-1.09505	0.00899249	Kirrel3		0.716666	0.61451	0.102156	0.0285475	-2102	Gm11696		0.746392	0.847617	-0.101225	0.0248831	7379	Ogdhl
					0.468173	-1.09489	7.4786e-07	Scn5a		0.935461	0.799939	0.135523	0.0347926	2113	Ccn1		0.162751	0.380593	-0.217842	0.0402179	12631	Adk
					0.469212	-1.09169	0.000984244	Gm43290		0.45366	0.304151	0.149508	0.0252642	-2132	Gm51419		0.757581	0.867176	-0.109596	0.0269758	828	Msra
					0.470445	-1.0879	0.00548711	Tktl1		0.869843	0.749265	0.120578	0.0299118	2133	Fbxl5		0.464449	0.67111	-0.206661	0.0270142	-5072	Gm17450
					0.47106	-1.08602	0.044943	Stac		0.898546	0.793562	0.104984	0.0302312	-2141	Prkab1		0.677566	0.873232	-0.195665	0.0255664	7352	Bfsp1
					0.472441	-1.0818	0.0066819	F830045P16Rik		0.675306	0.437778	0.237528	0.0306803	-2144	Ppp1r2		0.520618	0.882295	-0.361677	0.0236527	-7353	Gm12227
					0.472871	-1.08048	0.000224288	3425401B19Rik		0.425644	0.230035	0.195609	0.034874	-2155	Ubr2		0.232047	0.332406	-0.100359	0.025774	7456	Gm36111
					0.473636	-1.07815	0.00835048	Gm48871		0.564974	0.432579	0.132395	0.0341041	2194	Lrp4		0.367641	0.534404	-0.166763	0.0275043	1030	Ndufa4l2
					0.474052	-1.07688	0.000285357	Car3		0.69455	0.516487	0.178063	0.0283137	2200	Bmp8a		0.342072	0.52622	-0.184148	0.0371914	3070	Mir1191b
					0.474923	-1.07423	0.0307058	Gm38282		0.970327	0.775074	0.195253	0.0346499	-2219	Smtn		0.312121	0.437994	-0.125873	0.0211877	804	Pcbp4
					0.47546	-1.0726	0.0427312	Dnajb7		0.91719	0.780029	0.137162	0.0280325	2249	Ext2		0.42508	0.634277	-0.209197	0.0318603	3544	4930432K21Rik
					0.47568	-1.07194	0.0301804	Gm16984		0.701252	0.50523	0.196022	0.0285905	-2252	Ppil3		0.583883	0.794645	-0.210762	0.0249805	4685	Crtc3
					0.476003	-1.07096	1.52049e-05	Rbm24		0.83426	0.694647	0.139613	0.0259451	-2258	1700123O20Rik		0.437098	0.637773	-0.200675	0.0300748	3107	Sez6l2
					0.476165	-1.07047	0.00057255	4930412F12Rik		0.823783	0.722792	0.100991	0.0214051	2267	Apol8		0.674918	0.78038	-0.105463	0.0324113	5077	Pou2f2
					0.476976	-1.06801	0.0292319	Gm8098		0.718121	0.365877	0.352244	0.0503755	2283	Gm3619		0.272394	0.373623	-0.101229	0.0301346	1419	Eif2ak1
					0.481805	-1.05348	0.00532668	Lag3		0.81126	0.702718	0.108542	0.0249858	2288	Zbtb7c		0.233795	0.391755	-0.15796	0.0348068	1569	Intu
					0.483087	-1.04964	0.0113224	Cd2		0.583015	0.435848	0.147167	0.0309809	-2294	Gm5461		0.398439	0.521897	-0.123458	0.0311072	1294	Pde10a
					0.48391	-1.04719	0.0119113	Gm25321		0.361094	0.162535	0.198559	0.0281576	2312	Sec14l1		0.180368	0.329725	-0.149356	0.0227872	3123	Mylk
					0.484032	-1.04682	0.0351375	Gm20056		0.751725	0.635657	0.116068	0.0297511	2346	Htr1d		0.231025	0.440441	-0.209416	0.0277852	11313	Bach2
					0.48488	-1.0443	0.0203331	Il17d		0.313249	0.212113	0.101136	0.0625239	2354	LOC118567681		0.44227	0.65189	-0.20962	0.0334266	5288	Gm35315
					0.484929	-1.04415	0.0294144	A930023M06Rik		0.58148	0.33174	0.24974	0.0278292	2355	Spry4		0.660978	0.849292	-0.188314	0.0254721	9225	Ankrd17
					0.485587	-1.0422	0.0434792	Gm42478		0.734565	0.586722	0.147844	0.0327466	2371	Nudt2		0.564928	0.704474	-0.139545	0.0342263	956	Evi5
					0.487862	-1.03545	0.00137079	Cox6a2		0.587854	0.476778	0.111076	0.025051	2376	Cfap43		0.583842	0.689803	-0.105961	0.0235775	-50914	Cux2
					0.488939	-1.03227	0.00552802	Pcdh10		0.637727	0.502804	0.134923	0.0268446	-2410	Tsfm		0.480219	0.66718	-0.186962	0.0339404	14896	Asb18
					0.489068	-1.03189	0.00213136	Rasgrp2		0.612348	0.505167	0.107181	0.0293962	-2432	Gm15183		0.198769	0.367555	-0.168785	0.0313867	-3973	Gm41915
					0.489655	-1.03016	3.72456e-05	Coro6		0.5235	0.351389	0.172111	0.0285503	2438	Map1lc3a		0.823249	0.970227	-0.146977	0.0208999	498	Slc45a4
					0.490588	-1.02742	0.0443733	Gm47368		0.881065	0.675124	0.205941	0.048132	2442	Aars		0.629281	0.894588	-0.265307	0.0248776	-16296	Mir7675
					0.492164	-1.02279	0.036521	Mybpc2		0.605365	0.490487	0.114878	0.0244143	-2454	Cdc42ep2		0.791934	0.917432	-0.125499	0.0217442	5678	Itgb1bp1
					0.494085	-1.01717	0.0313861	4933406J10Rik		0.909995	0.757791	0.152205	0.0295231	-2531	Gm3561		0.698233	0.867916	-0.169682	0.0269899	-9612	LOC118567814
					0.494538	-1.01585	0.000162501	Tnnt1		0.885709	0.767602	0.118107	0.0301236	2531	Impdh1		0.59599	0.750468	-0.154479	0.0288278	1980	Gm5296
					0.496334	-1.01062	0.00305898	Ano5		0.839313	0.60958	0.229733	0.0274527	-2544	Nav1		0.48272	0.607404	-0.124684	0.0235048	14196	Zc3h6
					0.496649	-1.0097	0.0332162	Gm17057		0.67261	0.563878	0.108732	0.0253118	2548	n-TMcat11		0.667298	0.811225	-0.143928	0.0292693	19278	Map4k1
					0.496941	-1.00885	0.0330966	Gm25596		0.600268	0.404513	0.195755	0.0230747	-2553	Zfp90		0.527709	0.652926	-0.125217	0.0237592	3672	Cda
					0.497213	-1.00806	0.00292169	Txlnb		0.576388	0.444087	0.132301	0.0284919	2584	Crnde		0.394663	0.705352	-0.310689	0.0243259	6004	Casz1
					0.497329	-1.00773	0.0479779	Gm8523		0.855839	0.746163	0.109675	0.0215914	2606	Mtf1		0.44733	0.6272	-0.17987	0.0243259	6421	Casz1
					0.497377	-1.00759	0.0103179	Ccdc152		0.85125	0.739586	0.111664	0.028413	2619	Tob1		0.0152381	0.182897	-0.167659	0.0278903	3079	Casz1
					0.497532	-1.00714	5.8549e-05	Myoz2		0.653835	0.539908	0.113928	0.0220545	2625	Mmp17		0.537161	0.819932	-0.282771	0.0283022	5595	Fbxo42
					0.498394	-1.00464	0.0010351	Chrnd		0.586086	0.484373	0.101712	0.0269102	-2631	Usp24		0.181764	0.283705	-0.101941	0.027198	-4319	Gm12536
					0.499446	-1.0016	8.50054e-05	Htr2a		0.751466	0.538152	0.213315	0.0317686	2631	Crls1		0.389415	0.603782	-0.214367	0.0258555	12101	Cds1
					0.499584	-1.0012	0.00901941	Mylk2		0.921438	0.558954	0.362484	0.0279934	2657	Rnu6-ps1		0.27959	0.454208	-0.174618	0.034951	3801	Sgsm1
										0.61662	0.496301	0.120319	0.0322671	2696	Mindy1		0.259315	0.372473	-0.113157	0.0242809	7730	Ube2o
										0.587729	0.474142	0.113587	0.0228498	-2717	Gadd45b		0.245599	0.35984	-0.114241	0.0227704	-2014	Unk
										0.135142	0.0311368	0.104005	0.0284973	2725	Rusc1		0.395165	0.52855	-0.133386	0.0369692	1078	Mrpl21
										0.807864	0.705641	0.102223	0.0229754	-2732	Rps6kb2		0.760132	0.866418	-0.106286	0.0300772	-21993	Gm4342
										0.533816	0.415575	0.118241	0.0277389	-2760	Inf2		0.243396	0.498858	-0.255462	0.0305446	-10968	Vwa2
										0.792232	0.44158	0.350653	0.0375195	2768	n-TRacg2		0.38808	0.531289	-0.143209	0.0327703	5326	Hsbp1l1
										0.340451	0.198898	0.141553	0.0259433	2776	Prob1		0.518953	0.754238	-0.235285	0.0354575	20025	Jcad
										0.614709	0.488232	0.126477	0.0231476	2777	Fam131a		0.557849	0.772222	-0.214373	0.0354575	20541	Jcad
										0.81361	0.665	0.14861	0.0285905	-2789	Ppil3		0.153662	0.412849	-0.259187	0.0358016	4710	Gtf2f1
										0.885771	0.716813	0.168957	0.0310219	2800	Prr11		0.78986	0.976116	-0.186256	0.0255083	-6156	Foxn2
										0.772022	0.650658	0.121364	0.0282278	2807	Gm8973		0.586306	0.772701	-0.186395	0.03912	5027	Cebpz
										0.630946	0.287777	0.34317	0.0401965	-2810	Ndst2		0.161261	0.324824	-0.163563	0.0387904	1816	Il10rb
										0.262873	0.00379168	0.259082	0.0250613	-2819	Rab11fip1		0.0230176	0.335331	-0.312313	0.0386706	1049	Crebbp
										0.800441	0.699323	0.101117	0.0246731	2825	Ndufv3		0.728304	0.927086	-0.198782	0.0198318	-4087	Panx2
										0.626538	0.407096	0.219442	0.034271	2829	Fam160b1		0.728575	0.87037	-0.141794	0.0202236	3177	Faim2
										0.535709	0.324469	0.21124	0.0333104	2834	Map3k14		0.664115	0.802204	-0.138089	0.0202236	2399	Faim2
										0.774899	0.577314	0.197585	0.0325119	2840	Nudt2		0.593072	0.709495	-0.116423	0.0203847	1820	Faim2
										0.661983	0.555533	0.10645	0.0239683	-2842	Abcb9		0.363126	0.48949	-0.126364	0.0272433	-2403	Baiap2l2
										0.721939	0.459971	0.261968	0.0345628	-2850	Csnk2a2		0.46288	0.811865	-0.348984	0.0383275	8720	Cbx5
										0.539334	0.437477	0.101857	0.0271634	-2859	Snai3		0.58253	0.715046	-0.132516	0.0263429	-13100	Gm36218
										0.943586	0.813878	0.129708	0.0227467	2889	Ccdc189		0.525326	0.660525	-0.135198	0.0250815	-1151	Prrxl1
										0.661703	0.50757	0.154133	0.0368223	-2903	Gm18587		0.271955	0.498124	-0.226169	0.0243906	741	Nuggc
										0.447056	0.27726	0.169796	0.0343991	2917	Rab4a		0.215612	0.315863	-0.100251	0.025314	1422	Irx4
										0.538702	0.433431	0.105271	0.0236936	2924	Igfbpl1		0.69085	0.813616	-0.122766	0.0255698	1417	Tmem14c
										0.721427	0.597279	0.124148	0.029469	-2935	Rbm47		0.267662	0.431894	-0.164232	0.0305784	-6012	Rreb1
										0.598034	0.47857	0.119464	0.0281265	2944	Ppp2cb		0.307824	0.554968	-0.247144	0.0265025	6579	Gm7985
										0.536348	0.430869	0.105478	0.0213433	2962	C1qtnf6		0.472094	0.715479	-0.243385	0.0287514	-15019	Zrsr1
										0.661459	0.52664	0.134819	0.0244775	-2974	Tmem88		0.669147	0.867272	-0.198125	0.0268672	4901	Btbd11
										0.309112	0.164528	0.144584	0.0211932	2981	Neurod2		0.418127	0.524468	-0.106341	0.0233445	1169	Tmem259
										0.535801	0.343677	0.192125	0.0351933	2990	Dock1		0.630318	0.785771	-0.155453	0.0253003	2135	Rrp1
										0.834439	0.655521	0.178917	0.0342263	-2991	Evi5		0.587206	0.812812	-0.225606	0.0284863	4930	Ak9
										0.808152	0.529702	0.278449	0.027307	2995	Xpot		0.557112	0.774541	-0.217429	0.0284863	4447	Ak9
										0.866415	0.752879	0.113535	0.0276687	3001	Zfp618		0.401801	0.580515	-0.178714	0.0278793	2102	Mtres1
										0.536557	0.314611	0.221946	0.0359511	3005	Ndufa11		0.621262	0.799537	-0.178276	0.0295131	5868	Nt5dc1
										0.807012	0.686262	0.12075	0.0259954	3018	Rmnd5b		0.289959	0.435877	-0.145917	0.0279709	1384	Myrip
										0.673493	0.457322	0.216171	0.0239819	3027	Wwc1		0.328538	0.486541	-0.158003	0.028023	724	Naxd
										0.426205	0.249831	0.176375	0.036713	3063	Efnb1		0.5017	0.618964	-0.117264	0.0295094	-3588	Eef2k
										0.216147	0.103941	0.112206	0.0233124	-3064	Zfp90		0.186796	0.370412	-0.183616	0.0279716	36712	Slc4a5
										0.42454	0.310384	0.114156	0.0273981	3067	Gm34432		0.783183	0.887772	-0.104589	0.0297226	1779	Slc46a3
										0.648944	0.387644	0.2613	0.0539691	-3094	Zscan12		0.654698	0.82982	-0.175122	0.0279351	-3069	Gm7854
										0.695773	0.580016	0.115757	0.0236038	-3094	Prdm1		0.697554	0.848395	-0.150842	0.0249376	2485	Rfc1
										0.757538	0.602609	0.154929	0.0333511	3121	Gm9243		0.665161	0.783848	-0.118687	0.0236497	1327	Khk
										0.821964	0.693024	0.12894	0.0266396	3121	Slc24a1		0.724218	0.878419	-0.154201	0.0300798	-4732	Mnd1
										0.578643	0.467698	0.110945	0.0242135	3133	Spns1		0.595886	0.745799	-0.149913	0.0284973	5364	Rusc1
										0.54351	0.370171	0.173339	0.0255337	3146	Dusp5		0.213174	0.328859	-0.115685	0.0339229	1826	Rhbg
										0.14626	0.0106298	0.13563	0.0283009	3223	Col2a1		0.658997	0.78261	-0.123613	0.03008	141865	Gm46803
										0.702391	0.54885	0.153541	0.0256038	-3242	Lifr		0.619592	0.741297	-0.121705	0.03008	141377	Gm46803
										0.683685	0.456031	0.227653	0.0456036	-3245	Mast1		0.4376	0.582695	-0.145095	0.0275733	3674	Myl9
										0.495377	0.245665	0.249711	0.0489513	3285	Ggnbp1		0.452695	0.590478	-0.137783	0.0251924	-14573	Gm35750
										0.618983	0.424443	0.19454	0.0409446	3324	Cebpzos		0.111072	0.231164	-0.120092	0.0238268	2400	Dlgap4
										0.605288	0.481664	0.123624	0.0297813	-3343	Ppfia4		0.668719	0.876922	-0.208203	0.0280325	1774	Ext2
										0.633649	0.515802	0.117847	0.0236018	3346	Tex2		0.440561	0.579698	-0.139136	0.0299934	35144	Zfp831
										0.656705	0.400447	0.256258	0.0301862	3372	Gm46941		0.0808742	0.182421	-0.101546	0.0258341	-24011	Gm39789
										0.730894	0.619144	0.111749	0.0234351	-3388	Gm25494		0.535121	0.894079	-0.358957	0.0225106	-7100	Pnkd
										0.757913	0.587943	0.16997	0.0250596	3434	Echdc2		0.317182	0.475539	-0.158357	0.0267535	10187	Gm10644
										0.575766	0.468344	0.107422	0.024167	-3522	Dgkd		0.335795	0.716295	-0.3805	0.0488631	1098	Gm13421
										0.448332	0.204664	0.243668	0.0391147	3573	Arl4d		0.569553	0.754654	-0.185101	0.0398023	5597	P3h3
										0.736301	0.355842	0.380459	0.0321997	3585	Rubcn		0.549552	0.758651	-0.2091	0.0292421	3654	F630040K05Rik
										0.252367	0.14877	0.103597	0.0433775	3588	Slc30a5		0.458448	0.570064	-0.111615	0.0247826	-1810	Myh14
										0.336563	0.0124482	0.324115	0.0395771	-3600	Ccnd1		0.258322	0.402894	-0.144572	0.0285206	603	Sart3
										0.851078	0.744364	0.106714	0.0242666	3613	Ap3b1		0.637666	0.780805	-0.143138	0.0382498	3852	Gm32168
										0.732888	0.600526	0.132362	0.0245722	-3622	Sesn1		0.15601	0.333677	-0.177667	0.0354808	5002	Pvt1
										0.717473	0.546819	0.170654	0.0306477	-3630	Slc25a1		0.374773	0.504342	-0.129569	0.0249756	7453	A430078I02Rik
										0.964464	0.748397	0.216067	0.0358949	3640	Degs1		0.313268	0.639779	-0.32651	0.0467959	2256	1700112J16Rik
										0.713422	0.571841	0.141581	0.0297513	-3646	Pdk2		0.6166	0.746382	-0.129782	0.0220157	-11695	Akap1
										0.49211	0.185349	0.306761	0.0215013	3756	Twist1		0.258025	0.503765	-0.245741	0.0307508	3960	Timm22
										0.830632	0.697703	0.132929	0.0228389	3770	Rbm38		0.749835	0.873389	-0.123554	0.0223255	-4975	Trpc2
										0.639122	0.520375	0.118747	0.0274964	-3775	Rgs3		0.605994	0.724257	-0.118263	0.0321109	2596	Fgf18
										0.51912	0.387653	0.131467	0.0245645	-3782	A930017K11Rik		0.406022	0.787596	-0.381575	0.0241533	477	1700031P21Rik
										0.781224	0.61896	0.162264	0.0221427	-3792	Prrxl1		0.59568	0.929133	-0.333453	0.0244993	20437	Mtfr1
										0.965197	0.807433	0.157764	0.0226266	-3864	Gpr161		0.670834	0.864103	-0.193268	0.0290104	-8920	Cables1
										0.965665	0.762805	0.202859	0.0348672	-3906	Gm36118		0.709622	0.885843	-0.176221	0.0474403	3194	5730420D15Rik
										0.950447	0.787452	0.162995	0.0342036	-3914	Npw		0.389247	0.796287	-0.40704	0.0247363	-4472	Rps15a-ps3
										0.798797	0.633173	0.165624	0.0256552	-3931	Angptl6		0.235036	0.493115	-0.258079	0.0292338	-7895	Sybu
										0.568737	0.262417	0.30632	0.0354318	-3935	Dact2		0.550975	0.757564	-0.206589	0.0227221	1796	1700028I16Rik
										0.623147	0.470313	0.152834	0.0224236	3970	Atf4		0.7251	0.878805	-0.153705	0.0288003	-2204	Rchy1
										0.957357	0.817572	0.139785	0.0281956	-3975	Fbxo42		0.439281	0.566413	-0.127132	0.0294618	-3503	LOC118568354
										0.85126	0.691263	0.159997	0.0280607	-4002	Grk2		0.270997	0.395385	-0.124388	0.0230937	1865	Lrrc47
										0.544293	0.442541	0.101752	0.0208198	4015	Gm26306		0.357583	0.481627	-0.124044	0.0260974	1609	Rims3
										0.409644	0.27886	0.130784	0.022557	-4028	Dhtkd1		0.616024	0.756085	-0.140061	0.0264327	-2125	4930596I21Rik
										0.499653	0.333196	0.166456	0.032475	4052	Fam53b		0.303035	0.81031	-0.507275	0.0350869	13242	Mfsd6
										0.72125	0.554094	0.167156	0.0295454	-4057	Plekha2		0.470046	0.622942	-0.152897	0.0226072	2199	R3hdm4
										0.350565	0.224005	0.12656	0.0212234	-4058	Tmem51		0.205788	0.482591	-0.276802	0.0496733	841	Gldn
										0.894	0.721558	0.172442	0.0290654	4069	Etaa1		0.483311	0.657863	-0.174552	0.0481093	2204	Rab39
										0.562396	0.409885	0.152511	0.0293441	-4077	Pink1		0.772453	0.892187	-0.119734	0.024649	4699	Plekhf2
										0.293413	0.178755	0.114658	0.0278326	-4090	9430041J12Rik		0.649867	0.774291	-0.124425	0.0246576	-1759	2310001K24Rik
										0.826593	0.69657	0.130023	0.0296052	4102	Nxnl2		0.628597	0.755492	-0.126895	0.0230757	2345	Clic5
										0.535586	0.390592	0.144994	0.0287004	4115	1700018A04Rik		0.126891	0.629775	-0.502884	0.0230621	1504	Myl6b
										0.882667	0.726066	0.156601	0.0331948	4123	Nfkbiz		0.358497	0.616797	-0.2583	0.0365184	3902	Tmem18
										0.527797	0.401475	0.126323	0.0315961	-4150	Gm46056		0.473629	0.721111	-0.247482	0.0229474	19041	LOC118568526
										0.760278	0.649651	0.110627	0.0248196	-4154	Slc6a4		0.584091	0.808307	-0.224216	0.0243122	3976	Qsox2
										0.757495	0.626481	0.131013	0.0261392	4191	Ptprg		0.404708	0.590747	-0.186039	0.050292	952	Pear1
										0.14322	0.0424073	0.100813	0.0283189	-4222	Gm30746		0.616291	0.765779	-0.149488	0.0231658	3921	Rrp9
										0.826252	0.550932	0.275321	0.0375569	-4261	Gm23851		0.788077	0.900502	-0.112425	0.0233009	-49579	Gm52061
										0.367691	0.246337	0.121354	0.0429358	4315	Gm42350		0.338563	0.476766	-0.138203	0.0282573	1365	Acot2
										0.869461	0.728913	0.140548	0.0306804	4320	Ogfrl1		0.45101	0.676019	-0.225008	0.0405251	-9229	Srprb
										0.843252	0.699541	0.143711	0.0258014	-4324	Mrpl24		0.607417	0.823727	-0.21631	0.0217931	2357	Ttc1
										0.936052	0.806701	0.129352	0.026319	-4327	Lrr1		0.386612	0.497194	-0.110582	0.023717	1624	Slc13a3
										0.754052	0.589183	0.164869	0.028576	-4336	Mob2		0.493849	0.608719	-0.114871	0.0268268	9095	Dhcr24
										0.763129	0.648942	0.114187	0.0270395	4361	Doc2g		0.384162	0.574542	-0.190381	0.0258465	3362	Spred2
										0.734183	0.560841	0.173342	0.034452	-4365	Plekho1		0.0672432	0.351182	-0.283939	0.0339991	1473	Cryl1
										0.252963	0.1356	0.117362	0.0281158	-4409	Gm32673		0.432561	0.625651	-0.193089	0.0258225	2104	Unc5b
										0.852319	0.653634	0.198685	0.0284105	4410	n-TRacg3		0.23992	0.412794	-0.172874	0.0321798	497	Htatsf1
										0.75115	0.642734	0.108416	0.0302653	-4467	Plekha2		0.58011	0.748277	-0.168166	0.0321798	1052	Htatsf1
										0.420266	0.262528	0.157739	0.035195	4512	D030074P21Rik		0.726012	0.834934	-0.108922	0.0240035	9130	Chmp4b
										0.713154	0.562557	0.150596	0.0251969	-4515	Gm41113		0.124856	0.290651	-0.165795	0.0299414	3250	Usp20
										0.819635	0.70852	0.111116	0.0247863	-4600	Wnt4		0.538783	0.644342	-0.105559	0.0289268	2168	Npl
										0.772649	0.638378	0.134271	0.0278031	4627	Gbx1		0.454283	0.779079	-0.324796	0.0342503	2369	LTO1
										0.650441	0.522126	0.128314	0.0344462	4646	Mycn		0.244066	0.389013	-0.144947	0.0385417	5693	Msantd3
										0.374687	0.0934955	0.281191	0.0235752	-4706	Tspan18		0.636072	0.755598	-0.119527	0.0266177	10352	Chit1
										0.657575	0.542797	0.114778	0.0223075	4716	Gm40716		0.170615	0.873305	-0.70269	0.0320269	34696	Basp1
										0.812302	0.710036	0.102266	0.0236757	4741	Pfdn6		0.140467	0.349054	-0.208588	0.0340732	1932	Coa7
										0.227485	0.0412452	0.18624	0.0217108	4782	Mfsd2a		0.694643	0.86454	-0.169897	0.0240435	-10015	Ppard
										0.884123	0.715987	0.168136	0.0310417	4822	Ccdc177		0.473204	0.713187	-0.239984	0.0461292	1451	Exosc8
										0.594685	0.260321	0.334364	0.0274067	4851	Mapk1ip1l		0.383164	0.52946	-0.146296	0.0280555	2556	Lrrc51
										0.523229	0.411076	0.112153	0.028279	4913	C2cd2l		0.227611	0.419578	-0.191967	0.0292151	1882	Vps25
										0.928578	0.709566	0.219012	0.0353706	-4931	Spats2		0.644611	0.972003	-0.327392	0.0228238	13994	Mrpl13
										0.708628	0.551026	0.157603	0.0311911	4941	Gm31221		0.379222	0.494622	-0.1154	0.028226	16133	1500011B03Rik
										0.846995	0.740032	0.106963	0.0213251	-5084	Gm51759		0.678178	0.926872	-0.248693	0.0236251	3992	Ppa1
										0.500827	0.360182	0.140645	0.0259165	-5098	Gm35569		0.822164	0.949629	-0.127464	0.0229937	6116	Dgat2
										0.724753	0.593993	0.13076	0.0269508	-5184	Tnxb		0.579935	0.710997	-0.131062	0.0258051	2756	Gpatch1
										0.826713	0.709973	0.11674	0.0257646	5226	Fnip2		0.242276	0.594932	-0.352656	0.0293727	10491	Pkp2
										0.435007	0.306082	0.128925	0.0316918	-5228	Srrm1		0.461666	0.755405	-0.29374	0.0373285	6072	Mfsd1
										0.187178	0.0804712	0.106707	0.0250353	-5233	Lrfn1		0.563002	0.736346	-0.173344	0.0231518	3881	Ctnnbl1
										0.521245	0.400169	0.121075	0.0211218	-5279	Surf1		0.367301	0.658056	-0.290755	0.0426032	6537	Gdpd1
										0.727711	0.612014	0.115697	0.022498	5313	Nfatc1		0.275275	0.413938	-0.138663	0.0280555	-1824	Tomt
										0.971021	0.812769	0.158253	0.0394908	5347	Man1a2		0.0134588	0.199333	-0.185874	0.0300332	1120	Rpl15
										0.702342	0.292958	0.409384	0.0369252	-5423	Bmp2		0.516244	0.640617	-0.124374	0.0370366	1723	Prxl2b
										0.630562	0.495453	0.135108	0.0312971	-5463	Dnajb5		0.748358	0.87038	-0.122022	0.0244991	5369	Rgcc
										0.629667	0.506612	0.123055	0.0312304	-5464	Fbxo21		0.374919	0.577005	-0.202086	0.0324739	3438	Dnajc15
										0.837534	0.533548	0.303986	0.0328143	5543	Tmem178		0.594152	0.786538	-0.192386	0.0276775	16190	Derl1
										0.564897	0.458039	0.106858	0.0228025	-5557	Slc22a20		0.381903	0.565768	-0.183866	0.034469	1399	Ehhadh
										0.869981	0.700297	0.169684	0.0273891	5580	Gpsm2		0.553049	0.687945	-0.134897	0.0345784	2904	Slc28a3
										0.569432	0.462208	0.107224	0.033256	-5650	Gm18730		0.585193	0.696307	-0.111113	0.025573	1456	Pgap6
										0.810451	0.520536	0.289915	0.0236493	-5693	Atp12a		0.414579	0.695544	-0.280965	0.0256953	31957	Gpa33
										0.754486	0.564264	0.190222	0.027032	5710	9330198N18Rik		0.368035	0.617129	-0.249094	0.0371081	7116	Kcnk5
										0.719122	0.52017	0.198952	0.0275935	-5762	Fam222a		0.371079	0.494431	-0.123352	0.0296236	4562	F12
										0.77735	0.550595	0.226756	0.0263206	5766	Spg7		0.558021	0.705637	-0.147616	0.033475	2761	Scamp5
										0.394604	0.0592304	0.335373	0.0316914	5923	Gm18604		0.473422	0.617664	-0.144242	0.0290243	-9483	Gm36482
										0.950262	0.80839	0.141872	0.0237595	-5937	Arhgap23		0.317352	0.686243	-0.368891	0.0257147	8354	B3galnt1
										0.991059	0.735626	0.255433	0.0289335	5996	Rnf130		0.415157	0.999366	-0.584209	0.0241996	-9198	Adat2
										0.719087	0.315248	0.40384	0.0875558	-6007	Gm24919		0.391352	0.509862	-0.11851	0.0249012	2831	Adrm1
										0.613934	0.512409	0.101525	0.0249797	6027	Mapk8		0.763135	0.900385	-0.13725	0.0225185	4909	Clptm1
										0.60748	0.479466	0.128014	0.0286978	6123	Gm23442		0.81639	0.9386	-0.12221	0.0239842	7155	Ube2j1
										0.706607	0.600828	0.105779	0.0348304	-6126	Shkbp1		0.57039	0.735175	-0.164785	0.0326681	10261	Dnah10
										0.390715	0.257145	0.133571	0.0311405	-6221	Pef1		0.533317	0.753099	-0.219782	0.0369772	-2083	Alkbh7
										0.55525	0.326889	0.228361	0.0279398	6228	Wdr61		0.334269	0.442682	-0.108414	0.0241589	3781	Actr1a
										0.663342	0.508912	0.154431	0.0244813	-6260	Socs3		0.282413	0.475143	-0.192729	0.0414632	2494	Matn2
										0.533611	0.427192	0.106419	0.0285233	6283	Iqgap1		0.806909	0.917435	-0.110526	0.0255594	6966	Ctps
										0.393753	0.230009	0.163744	0.0288936	-6285	Dlk1		0.705695	0.898733	-0.193038	0.0291262	13063	Gm39966
										0.739163	0.619345	0.119818	0.0350269	-6302	Wdr48		0.673775	0.871513	-0.197738	0.0285634	17913	Gbx1
										0.522171	0.328174	0.193998	0.0236793	-6459	Radil		0.518551	0.644868	-0.126316	0.0285634	16228	Gbx1
										0.791103	0.688706	0.102397	0.0265211	-6499	Gm39784		0.65238	0.755618	-0.103237	0.0278031	3809	Gbx1
										0.816535	0.487457	0.329078	0.0282257	6507	Lonrf2		0.240226	0.343401	-0.103175	0.0273494	6401	Bag3
										0.648972	0.229189	0.419783	0.0892291	-6567	Gm24919		0.719255	0.820409	-0.101154	0.0283591	-2842	Gm31497
										0.270892	0.149655	0.121237	0.0283962	-6569	Gm32673		0.379054	0.49871	-0.119656	0.0236002	2763	Ninj1
										0.861293	0.701451	0.159842	0.026724	6602	Gm31632		0.753042	0.868392	-0.115349	0.024532	2699	Gfpt1
										0.729622	0.629605	0.100017	0.0304906	-6730	Gm39006		0.428837	0.569939	-0.141102	0.0327701	858	Asns
										0.766669	0.597454	0.169215	0.0307151	6879	Rpa1		0.562023	0.742527	-0.180504	0.0246369	1988	Syngr3
										0.274036	0.13814	0.135895	0.0270358	6915	Actn4		0.43072	0.556386	-0.125665	0.0275806	5232	Sdc3
										0.614425	0.513684	0.100741	0.0254598	-6927	Atp5g3		0.602449	0.736572	-0.134123	0.0351243	1130	Rarb
										0.759189	0.588679	0.17051	0.0342448	6944	Tcf15		0.430002	0.793759	-0.363756	0.0391749	-13102	Rundc3b
										0.683915	0.478947	0.204968	0.0212269	-6964	Gm33105		0.104071	0.23968	-0.135609	0.0323393	462	Igf2r
										0.820493	0.66061	0.159883	0.0278895	-7018	Gm18804		0.0370905	0.168122	-0.131031	0.0313881	1064	Gnai1
										0.282829	0.142768	0.140061	0.0226397	7041	Tmem230		0.240692	0.345168	-0.104476	0.036713	1403	Efnb1
										0.255083	0.141827	0.113256	0.0285811	7058	Sema6c		0.441253	0.58288	-0.141626	0.0293842	-15264	Gm30224
										0.344449	0.24298	0.101468	0.0293796	-7066	Tnfrsf25		0.644554	0.77018	-0.125625	0.0282087	-4771	Mir704
										0.753583	0.570492	0.183091	0.039285	-7075	Tssk3		0.518201	0.664296	-0.146094	0.0292056	-1985	Mir762
										0.734311	0.580129	0.154182	0.0303965	7100	Gm30729		0.679524	0.823103	-0.143579	0.0297092	6307	Bag1
										0.724165	0.561157	0.163009	0.0263789	-7114	Ldlrad3		0.187307	0.344424	-0.157117	0.0254526	3946	Vdr
										0.667518	0.35548	0.312039	0.0322255	7129	Insm1		0.386959	0.510088	-0.123129	0.0258043	4604	Vdr
										0.606459	0.423348	0.183111	0.0237614	-7171	LOC118567847		0.281572	0.793174	-0.511602	0.026185	-9826	Slk
										0.692877	0.530534	0.162342	0.0383857	7183	LOC118568383		0.596037	0.816939	-0.220901	0.0264055	10054	Sntb2
										0.687481	0.566732	0.120749	0.0321705	7220	Dvl1		0.571416	0.678866	-0.10745	0.0299438	2084	Slc1a1
										0.847288	0.599358	0.24793	0.0275326	7305	4930414N06Rik		0.675314	0.847178	-0.171864	0.0246174	14170	Pex7
										0.873157	0.76958	0.103578	0.0269453	7359	Gm41374		0.0887587	0.403798	-0.315039	0.0306771	5063	Smad1
										0.847723	0.661962	0.185761	0.0440961	7361	Slc7a8		0.287191	0.468916	-0.181725	0.0339642	2683	Ido1
										0.739887	0.630435	0.109452	0.0304906	-7374	Gm39006		0.429015	0.558559	-0.129544	0.0359572	49097	Gm29834
										0.38389	0.24769	0.136199	0.0386806	-7407	Gm52786		0.58925	0.749321	-0.160071	0.0313027	4631	Fscn1
										0.740472	0.605382	0.13509	0.025995	7453	Zfp296		0.411558	0.57863	-0.167072	0.0282665	386	Gm36056
										0.758403	0.594035	0.164368	0.0291743	7504	Brinp2		0.492958	0.643197	-0.15024	0.0323127	6149	Ell
										0.774114	0.612615	0.161499	0.024147	7510	Cd2bp2		0.546683	0.809074	-0.262391	0.0294023	2732	Bmp6
										0.949709	0.529269	0.420441	0.0307442	7572	Alg9		0.538983	0.786454	-0.247471	0.0349017	10358	Slc7a1
										0.331908	0.156434	0.175475	0.0342107	7596	Irx2		0.559515	0.746517	-0.187002	0.0315182	-13144	Zfhx3
										0.838332	0.723773	0.114559	0.0319012	-7623	Tlr9		0.728876	0.906059	-0.177183	0.0259802	3657	Cc2d1a
										0.943918	0.767195	0.176724	0.025718	-7628	Cldn13		0.728673	0.868067	-0.139394	0.0250055	5359	9530077C05Rik
										0.742701	0.586175	0.156525	0.024622	7681	Cbx7		0.438831	0.598062	-0.159231	0.0281308	2455	Ascc2
										0.528937	0.41733	0.111607	0.0323538	7691	Rnf43		0.442632	0.556371	-0.11374	0.0343466	5800	Grin1
										0.64418	0.473237	0.170943	0.0265703	7718	Riox1		0.720015	0.830928	-0.110912	0.0364664	-7725	Rasgef1a
										0.536029	0.365974	0.170055	0.0306168	7726	Slc16a1		0.296865	0.774387	-0.477522	0.0388538	3843	Sv2b
										0.577329	0.421552	0.155777	0.0255586	-7743	Wapl		0.144796	0.658518	-0.513722	0.0360724	-1246	Gm34292
										0.967884	0.747529	0.220355	0.0293529	-7827	Gm25270		0.0341307	0.135275	-0.101144	0.0222171	1028	Dnajc6
										0.809759	0.544843	0.264916	0.0437625	-7856	Slain1		0.374538	0.543605	-0.169067	0.0434761	897	Virma
										0.857678	0.682272	0.175406	0.0240258	7865	LOC118568117		0.117659	0.374651	-0.256992	0.0351308	-1798	Gm35515
										0.362913	0.220125	0.142788	0.0238622	-7906	Ppard		0.264339	0.461999	-0.19766	0.037114	2288	Aebp2
										0.599336	0.433835	0.1655	0.0395731	-7969	Tssk3		0.427924	0.594026	-0.166102	0.0256782	3664	Slc9a8
										0.597525	0.361783	0.235742	0.0374893	-8060	Lingo1		0.415759	0.852794	-0.437035	0.0218637	17564	Umad1
										0.478204	0.160226	0.317978	0.0280393	-8116	Eef1aknmt		0.722421	0.952974	-0.230553	0.0256585	11815	Lmo1
										0.776799	0.637555	0.139244	0.0294893	-8145	Gal		0.488288	0.673008	-0.184719	0.0400847	-2582	Anapc15
										0.795258	0.629652	0.165606	0.034596	8153	Lrrfip1		0.612061	0.720085	-0.108024	0.0237451	17260	Nfatc2
										0.516386	0.395147	0.121239	0.0323679	8194	Rnf43		0.0339485	0.329675	-0.295727	0.0303507	6328	Ryk
										0.687638	0.421078	0.26656	0.0442065	-8307	Cyld		0.397105	0.549797	-0.152692	0.0322573	-1903	Prnd
										0.897424	0.688371	0.209053	0.0266852	-8319	Igfbp7		0.587307	0.735732	-0.148426	0.0322638	-4010	Prnd
										0.382409	0.201004	0.181405	0.0322236	8349	Unc93b1		0.589113	0.715847	-0.126733	0.0326223	-4380	Prnd
										0.869005	0.684666	0.184338	0.0241833	8374	LOC118568117		0.558192	0.872707	-0.314515	0.0336522	8020	Prnp
										0.720444	0.615062	0.105383	0.0299144	8410	Lmna		0.451545	0.61325	-0.161704	0.0300875	47804	Ncor2
										0.865051	0.558137	0.306915	0.0361895	8494	Pogz		0.407521	0.606125	-0.198605	0.0290388	-7960	Atp2c1
										0.813528	0.691003	0.122524	0.0276849	8571	Gm46936		0.45388	0.634118	-0.180238	0.0256505	1424	Syk
										0.617277	0.51264	0.104637	0.0238732	8576	Mir5122		0.424855	0.54223	-0.117375	0.021393	2039	Ccpg1os
										0.48767	0.349277	0.138394	0.0261844	8777	Mir874		0.270368	0.377264	-0.106897	0.0346738	1096	Rnh1
										0.748543	0.635956	0.112587	0.0293041	-8781	Gm42013		0.275863	0.397928	-0.122066	0.0380958	543	Taf9b
										0.426126	0.234939	0.191187	0.0278847	8810	Gm14486		0.507642	0.863752	-0.35611	0.0273829	3330	Rnf165
										0.422967	0.297959	0.125008	0.0280086	8961	Gm11476		0.606274	0.719667	-0.113392	0.0222606	26092	Gm51554
										0.79045	0.440505	0.349946	0.0621819	9012	Lcn4		0.23791	0.465176	-0.227266	0.0268301	-3552	Phax
										0.613434	0.475442	0.137992	0.0277175	-9093	Tesc		0.50979	0.678658	-0.168868	0.0239659	4182	Fam174b
										0.643497	0.440492	0.203006	0.0332587	9093	Htra1		0.10109	0.205911	-0.104821	0.0276961	1184	2810459M11Rik
										0.612745	0.496853	0.115892	0.0270915	-9132	Mir6934		0.445223	0.584408	-0.139185	0.0282287	1544	Pigx
										0.475722	0.32746	0.148262	0.0272047	9210	Gm14486		0.450652	0.668981	-0.218329	0.0244829	3596	Zcchc24
										0.399976	0.282144	0.117831	0.0301808	-9323	Gm38927		0.681695	0.797933	-0.116238	0.0283809	1101	Fam131c
										0.437414	0.308848	0.128566	0.0218827	-9400	Gm12867		0.628204	0.836058	-0.207854	0.026641	4789	L1td1
										0.647166	0.449931	0.197234	0.0262891	-9452	Laptm4a		0.331724	0.43916	-0.107435	0.022557	1145	Dhtkd1
										0.728018	0.598969	0.129048	0.0241295	9511	Ephb3		0.177017	0.326042	-0.149025	0.0263559	2790	Lrrc8b
										0.318503	0.187983	0.13052	0.0296169	9516	Tepp		0.585673	0.703707	-0.118034	0.0218214	10548	Zbtb2
										0.837746	0.683491	0.154255	0.0283769	-9573	9530052E02Rik		0.477915	0.674848	-0.196934	0.0372808	57474	Shb
										0.848199	0.716506	0.131694	0.028404	-9580	Slc44a1		0.476398	0.600095	-0.123696	0.0372808	-59732	Slc25a51
										0.767896	0.667342	0.100554	0.0353371	9586	Zfp462		0.21564	0.44135	-0.225711	0.0286397	3973	Gpr139
										0.597067	0.487141	0.109925	0.0270915	-9657	Mir6934		0.142162	0.679872	-0.537711	0.046541	-10345	Amz2
										0.856046	0.604168	0.251878	0.0254852	9677	Vps26b		0.322606	0.831165	-0.508559	0.0245825	-5960	LOC665443
										0.504479	0.394196	0.110283	0.0324432	-9877	G3bp2		0.490281	0.918812	-0.428531	0.0213119	-14706	Mos
										0.571389	0.469031	0.102358	0.0275152	-9942	Atp2b1		0.159836	0.585304	-0.425468	0.0257538	-9105	Brpf3
										0.561587	0.339246	0.222341	0.0303576	-10024	Cdkn2b		0.510792	0.90981	-0.399018	0.0246534	-1256	Thoc3
										0.786813	0.650864	0.135949	0.0317548	-10028	Gm16064		0.342715	0.71165	-0.368935	0.0415256	-1379	Cenpa
										0.991062	0.742131	0.248931	0.0292769	-10058	Marchf7		0.222501	0.588101	-0.3656	0.0254411	-1473	Pemt
										0.995398	0.613001	0.382398	0.0312415	-10077	Gm25539		0.0143934	0.375688	-0.361295	0.0375849	-5987	Lss
										0.522274	0.40522	0.117054	0.0322761	10120	Rnf43		0.453827	0.8148	-0.360973	0.0333032	-1638	Galnt9
										0.504639	0.395849	0.10879	0.0236977	10149	Slco3a1		0.201962	0.562051	-0.360089	0.0266886	-8648	Mtmr3
										0.75132	0.637556	0.113764	0.0295965	10213	Pgd		0.601034	0.958954	-0.357921	0.0248557	-4611	Tmem123
										0.921644	0.805361	0.116283	0.0230892	10291	Cnot8		0.265327	0.595642	-0.330315	0.0338768	15506	Gm40520
										0.494036	0.285769	0.208266	0.028554	-10760	Rdh13		0.145082	0.469761	-0.324679	0.0275834	3291	1700001G17Rik
										0.438245	0.306678	0.131567	0.02386	-10882	Slc26a6		0.196138	0.51843	-0.322292	0.0341338	-1923	Gm41421
										0.591839	0.408968	0.182871	0.0286982	11044	D930019O06Rik		0.144157	0.461863	-0.317706	0.0255619	-1612	Shq1
										0.492268	0.27917	0.213098	0.0347272	-11720	Pou4f3		0.397416	0.708877	-0.311461	0.051435	4442	n-TPagg5
										0.964556	0.792768	0.171788	0.0248966	11806	Hspb11		0.567206	0.870403	-0.303197	0.0230778	10783	H1f10
										0.578876	0.381059	0.197817	0.0262373	-12045	Arhgap31		0.563712	0.866828	-0.303116	0.0248904	-3501	Txnrd3
										0.744633	0.610245	0.134388	0.0285794	12073	Gm30061		0.660688	0.963773	-0.303085	0.0289256	-5051	F3
										0.715732	0.599722	0.11601	0.0307039	12354	Gm52711		0.394602	0.696367	-0.301766	0.0475324	-4642	Tmem126a
										0.817014	0.643913	0.173101	0.0261291	-12374	Zc3h12c		0.596183	0.897629	-0.301446	0.0453361	6586	Gm42350
										0.934006	0.750927	0.183079	0.0309591	12397	Hook1		0.536025	0.837251	-0.301227	0.0255744	-12236	Egflam
										0.471885	0.337297	0.134587	0.022169	-12527	Gm40527		0.144151	0.439421	-0.295271	0.027433	-2423	Stap1
										0.501095	0.175355	0.325739	0.0254322	12722	Gm2445		0.367015	0.655308	-0.288293	0.0378778	-2787	Olfr1417
										0.623333	0.440694	0.182639	0.0300312	-12829	Brd7		0.206156	0.493958	-0.287802	0.0292521	12567	0610025J13Rik
										0.175703	0.0521336	0.12357	0.0280352	-12837	Cpe		0.542542	0.828689	-0.286148	0.0285385	10567	Gm2979
										0.798334	0.680089	0.118245	0.0240929	12884	Acsl6		9.35401e-06	0.283778	-0.283769	0.0266008	13311	Gm38773
										0.638911	0.499892	0.139019	0.0299255	-12998	Dusp11		0.23663	0.519921	-0.283291	0.0488045	-1747	Cav1
										0.447241	0.319962	0.127279	0.0221682	-13060	Gm40527		0.245688	0.525116	-0.279428	0.0267983	-3935	Gucy2g
										0.582929	0.435133	0.147796	0.0242636	13106	Trim11		0.339629	0.614439	-0.274811	0.0284091	-1891	Spc25
										0.542372	0.42919	0.113182	0.0242843	13480	Trim11		0.252267	0.525546	-0.273279	0.0333641	-3722	Tlcd4
										0.700891	0.517531	0.183361	0.0378096	-13488	Gm13328		0.61843	0.88868	-0.27025	0.0220263	-6059	Ppp6r2
										0.361752	0.234341	0.127411	0.0335643	13520	Prrc2b		0.691964	0.952984	-0.26102	0.0222577	-5902	Mxra7
										0.715984	0.275351	0.440633	0.0258896	-13544	Atl1		0.527806	0.785643	-0.257837	0.0256813	4056	Olfr522
										0.324838	0.218208	0.10663	0.0236634	13587	Ube2cbp		0.361275	0.618347	-0.257072	0.0455215	28181	Gm42017
										0.564384	0.441527	0.122857	0.0218464	13679	Gm10432		0.608685	0.864366	-0.255682	0.0241179	7428	Snora31
										0.312173	0.20958	0.102593	0.0274484	14033	Lactbl1		0.311462	0.563739	-0.252277	0.0375437	-11232	Gm29595
										0.770696	0.625591	0.145106	0.023243	14038	Tcp11l2		0.37671	0.625121	-0.248412	0.0233626	-1563	Fxyd6
										0.400371	0.288378	0.111993	0.026261	14547	Gm35222		0.66954	0.915968	-0.246428	0.0238675	-16228	Setbp1
										0.935282	0.7581	0.177183	0.028406	14745	Bmper		0.410124	0.653501	-0.243377	0.0269278	8418	Mir7648
										0.673628	0.570385	0.103243	0.0293137	14867	Ptgfrn		0.477027	0.719473	-0.242446	0.0240021	-1311	Cracd
										0.593746	0.426867	0.166879	0.0375063	14968	Galnt9		0.388978	0.628966	-0.239988	0.0311164	-15194	Gm30074
										0.799981	0.66343	0.136551	0.0248032	-15081	Stac2		0.196467	0.434753	-0.238286	0.0229592	-12976	Gm24182
										0.830533	0.623796	0.206738	0.0321914	15306	Maml3		0.234048	0.471466	-0.237418	0.0275195	-2338	Gm12250
										0.554032	0.388064	0.165968	0.0342709	15896	Prdm6		0.659844	0.895848	-0.236003	0.0398714	-3994	Cenpa
										0.677787	0.547024	0.130763	0.0267717	15970	Gse1		0.184223	0.419116	-0.234893	0.027466	4793	Pf4
										0.729763	0.600292	0.12947	0.0250583	16120	Gm31473		0.418051	0.651955	-0.233904	0.0363258	-3090	Tgoln1
										0.349023	0.183551	0.165472	0.0266349	-16143	Psme4		0.278706	0.512136	-0.23343	0.028312	81765	A430105J06Rik
										0.899091	0.762846	0.136245	0.0307752	16342	Six2		0.360826	0.594033	-0.233206	0.0362777	-4303	Bpgm
										0.849397	0.653416	0.195982	0.0476062	-16359	6330420H09Rik		0.249598	0.48241	-0.232812	0.028188	-2424	Hpse
										0.703132	0.599206	0.103925	0.0322086	16431	Npepl1		0.615179	0.84682	-0.231642	0.0298775	14144	Gm43664
										0.789494	0.663922	0.125572	0.0208915	16562	Dennd3		0.133918	0.364574	-0.230656	0.0316629	-2945	Dennd3
										0.75356	0.5847	0.16886	0.0243788	-16696	Gm26628		0.717425	0.947258	-0.229833	0.024843	-3878	Ermp1
										0.793253	0.556204	0.237049	0.0333091	16837	Cradd		0.17093	0.400015	-0.229084	0.038933	-13363	Gm20768
										0.795895	0.680691	0.115204	0.0207729	17001	Dennd3		0.489268	0.714162	-0.224894	0.0337376	-5257	Crybg3
										0.966822	0.588523	0.378299	0.0341319	-17084	Cyfip1		0.216909	0.441426	-0.224517	0.030392	-1313	Kdm4a
										0.680524	0.504621	0.175903	0.0325673	17180	Npepl1		0.437113	0.661317	-0.224203	0.0283243	-1073	Herpud1
										0.493475	0.345113	0.148362	0.0323792	17336	Fscn1		0.422466	0.645909	-0.223444	0.0327015	-1590	Rgs8
										0.791844	0.630436	0.161408	0.0331542	17359	Cradd		0.592165	0.812746	-0.220581	0.0305885	-10238	Abcd3
										0.878674	0.570242	0.308432	0.0366144	17553	Shh		0.356734	0.577259	-0.220525	0.024878	12756	1700047G03Rik
										0.443293	0.325418	0.117875	0.0324364	17595	Myom1		0.413022	0.632869	-0.219846	0.0362884	-2691	Ndc1
										0.821584	0.494519	0.327065	0.0492595	-17738	Igf1r		0.49157	0.709386	-0.217816	0.0341228	-4173	Gm41504
										0.462077	0.286661	0.175416	0.030038	-18091	Neurog1		0.517287	0.734151	-0.216864	0.0251852	-3738	Elof1
										0.753481	0.617833	0.135648	0.0218023	-18260	Rce1		0.365944	0.581107	-0.215163	0.0336945	-9570	Hjurp
										0.385058	0.213772	0.171286	0.0277497	18473	Gm33712		0.722113	0.936412	-0.214299	0.0244712	-8558	Utp3
										0.382634	0.264927	0.117707	0.0514029	18605	Klhl31		0.0901226	0.303909	-0.213787	0.02758	-14601	Gm19901
										0.732922	0.55373	0.179192	0.0259257	-18625	Gm8738		0.59732	0.811043	-0.213723	0.0294639	-4594	Pnmal2
										0.430258	0.315583	0.114675	0.037712	18819	Psd4		0.382633	0.59544	-0.212807	0.0263004	-1033	Sepsecs
										0.366001	0.242628	0.123373	0.0513678	19085	Klhl31		0.598774	0.811529	-0.212755	0.0237065	-9763	Acvr1c
										0.373007	0.209022	0.163985	0.0317861	-19311	Igf1r		0.538123	0.750644	-0.212521	0.0298433	-11825	Sirt1
										0.606688	0.455552	0.151136	0.0269229	-19937	Tanc1		0.259223	0.471134	-0.211911	0.0259825	10181	4930442E04Rik
										0.481186	0.354836	0.12635	0.024555	-20065	Pcbd1		0.356656	0.567686	-0.211029	0.0325835	-12400	Hnrnpk
										0.672252	0.520881	0.151371	0.0286992	20168	Fbxo41		0.444734	0.655392	-0.210658	0.0366716	3994	Npw
										0.675543	0.524891	0.150652	0.0229075	-20468	Gm13724		0.664921	0.874656	-0.209734	0.0275057	-8518	Hmga2
										0.79816	0.664724	0.133435	0.0286992	20608	Fbxo41		0.546893	0.756377	-0.209484	0.0531452	24697	Gm35696
										0.765416	0.648484	0.116932	0.0287003	21139	Fbxo41		0.330696	0.539846	-0.20915	0.0574381	-28021	Zfp395
										0.489403	0.355142	0.134261	0.0290774	21355	Gas1		0.324932	0.530747	-0.205815	0.0277126	-1660	Armc9
										0.570809	0.331539	0.239271	0.0468257	-22061	Usp14		0.415463	0.620783	-0.20532	0.0330345	-12932	Hnrnpk
										0.421963	0.256494	0.16547	0.0272872	-23097	Ngfr		0.46429	0.668305	-0.204014	0.0286285	-5323	Tigar
										0.681498	0.540084	0.141414	0.0329356	-23153	Gm38722		0.5082	0.711167	-0.202968	0.0259944	-5499	Alx3
										0.435551	0.280684	0.154867	0.0531235	23180	Gm35696		0.31309	0.513736	-0.200646	0.0413993	17406	LOC118568649
										0.635175	0.440594	0.194581	0.0339986	23755	Acacb		0.32616	0.526367	-0.200208	0.0562552	-15241	Gm35551
										0.543318	0.394727	0.148591	0.02571	-24150	Ncor2		0.667638	0.866077	-0.198439	0.03111	3219	4930573C15Rik
										0.414914	0.300184	0.114731	0.0293775	-24632	Gm26688		0.390866	0.588247	-0.197381	0.0298264	11341	Gm43664
										0.484953	0.286015	0.198939	0.0343352	-24843	LOC118567622		0.571371	0.768194	-0.196822	0.0226944	4838	Polr2e
										0.599655	0.492759	0.106895	0.0311808	-25145	Gm42013		0.434446	0.630541	-0.196096	0.0270651	-6514	Pwp1
										0.608821	0.463217	0.145605	0.0311176	25460	Gm12974		0.592256	0.787994	-0.195738	0.027293	-4819	Bicdl1
										0.431499	0.283627	0.147872	0.0309075	-25529	Nhlh2		0.540193	0.734755	-0.194563	0.030603	-2002	Scube1
										0.613421	0.459505	0.153916	0.0326141	-25971	AI413582		0.438167	0.632337	-0.19417	0.022683	-15724	Ttc9
										0.628051	0.475752	0.152299	0.0315287	26404	Gm12974		0.314041	0.508137	-0.194096	0.0349785	-1512	Pdcd2l
										0.870468	0.770352	0.100115	0.0214739	-30273	Gm34322		0.429096	0.621959	-0.192862	0.0256217	-6952	Dtx1
										0.429353	0.299677	0.129676	0.0270252	-34015	Gm39459		0.788051	0.980527	-0.192476	0.0205102	9883	Gm21321
										0.472667	0.361275	0.111392	0.0263235	34318	Ccdc85c		0.695332	0.885152	-0.18982	0.0273603	-7807	Ralgapb
										0.450846	0.330261	0.120585	0.0271201	-35208	Gm39459		0.727068	0.914861	-0.187793	0.0209869	-8274	Zmym4
										0.358594	0.235823	0.122771	0.0250114	35346	Gm11266		0.376247	0.561225	-0.184978	0.0233517	-18386	Fam107a
										0.942365	0.840617	0.101748	0.0225557	-36924	Ttc1		0.426155	0.609916	-0.183761	0.0315228	-8675	Gm41566
										0.862854	0.640538	0.222316	0.0360884	-38139	Tbcel		0.376265	0.55904	-0.182775	0.0256759	-7687	Gm13739
										0.428026	0.320456	0.10757	0.0253459	40117	Src		0.356932	0.539641	-0.182708	0.0247227	-6141	Gm33909
										0.641879	0.45199	0.18989	0.0255675	-41074	Sardh		0.421028	0.6031	-0.182072	0.023464	4273	Gm39427
										0.674475	0.558864	0.11561	0.0273887	41631	Gm33413		0.595361	0.777317	-0.181956	0.036575	-1732	Ryr3
										0.28944	0.155286	0.134154	0.0242781	-44475	Wnt7b		0.10588	0.287828	-0.181948	0.0427917	-1031	Tmco6
										0.451048	0.287385	0.163662	0.0334569	-47343	Gm4371		0.531398	0.71174	-0.180342	0.027175	-17951	Gm41033
										0.770664	0.504742	0.265922	0.0299885	48111	Gm33780		0.0584094	0.238741	-0.180332	0.0282855	-24049	Ptchd4
										0.767403	0.531186	0.236217	0.0316768	-48396	Ppp1r12a		0.625618	0.802467	-0.176849	0.0300304	-5215	Hdac9
										0.445058	0.312953	0.132105	0.0340986	-55733	Slc25a51		0.513405	0.688913	-0.175508	0.0352168	-6091	Tmem179
										0.905403	0.606166	0.299237	0.0264436	64293	Elfn1		0.407201	0.582164	-0.174964	0.0313011	-20925	Gm39712
										0.687504	0.495426	0.192077	0.0314218	-67996	Gm16152		0.671646	0.846556	-0.17491	0.0274632	-3842	Plk3
										0.561605	0.406743	0.154862	0.0229787	68081	Gm4705		0.756115	0.929432	-0.173318	0.0264656	-4821	Gm42081
										0.826954	0.724607	0.102346	0.0243599	92028	Irx5		0.461099	0.634359	-0.173259	0.0340221	-1394	LOC118568535
										0.782302	0.667628	0.114673	0.0303878	97533	Tmem132b		0.738015	0.91055	-0.172535	0.0275057	18619	Gm34952
										0.779348	0.655637	0.123712	0.03112	98219	Tmem132b		0.548492	0.72076	-0.172268	0.0271895	-11768	Klhdc7a
										0.527801	0.40992	0.11788	0.0312044	120434	Cdh23		0.513277	0.682393	-0.169116	0.0340116	-30948	Gm15065
										0.540177	0.427874	0.112302	0.0308547	120883	Cdh23		0.497848	0.666783	-0.168935	0.0256264	6792	2500004C02Rik
																	0.6194	0.788222	-0.168821	0.0284754	-25582	Mcur1
																	0.710607	0.878686	-0.168078	0.0315925	-4499	Tmem54
																	0.338937	0.506993	-0.168057	0.0268725	-1099	Mtmr12
																	0.556191	0.723121	-0.16693	0.0276381	-3814	Hmga1
																	0.549517	0.715488	-0.165971	0.021991	-4778	Fgr
																	0.608092	0.77264	-0.164548	0.0224514	7122	LOC115489511
																	0.483254	0.646975	-0.163721	0.0223115	-1578	Strada
																	0.241304	0.404771	-0.163467	0.0241139	-8727	Gm8489
																	0.546121	0.709515	-0.163394	0.0287201	5269	Rps23
																	0.0253237	0.187512	-0.162189	0.0322085	-3420	6030440G07Rik
																	0.612945	0.77486	-0.161914	0.0284912	14904	1110036E04Rik
																	0.473611	0.634052	-0.160441	0.024136	-6231	Ece1
																	0.652479	0.812473	-0.159993	0.0342776	-3016	Gm36126
																	0.404669	0.564334	-0.159665	0.024809	-1234	Clptm1
																	0.692825	0.850912	-0.158087	0.0274195	-2542	Ppie
																	0.167838	0.325632	-0.157793	0.0325731	-4334	Rmnd5b
																	0.270674	0.427867	-0.157194	0.0400247	-8537	Lbx1
																	0.729668	0.886856	-0.157188	0.0259219	-3572	Gm25163
																	0.374432	0.531362	-0.15693	0.0342647	-7127	Rps6kl1
																	0.664097	0.820732	-0.156635	0.024584	-12316	Eps8
																	0.646091	0.802703	-0.156612	0.0227099	-7356	Nav3
																	0.542833	0.699421	-0.156588	0.0284947	-11467	Gm41033
																	0.526076	0.682505	-0.156429	0.0271552	4252	Gm40163
																	0.37907	0.533772	-0.154702	0.0316215	-32917	Gm32796
																	0.455637	0.610321	-0.154683	0.0270201	-11375	Elovl4
																	0.165126	0.319454	-0.154328	0.0325731	-4844	Rmnd5b
																	0.326777	0.480819	-0.154041	0.0230196	-12946	Lrrn2
																	0.490324	0.64326	-0.152936	0.0226944	6672	Polr2e
																	0.60334	0.755949	-0.152609	0.0280053	-1913	Mtif2
																	0.626489	0.778257	-0.151768	0.0354264	3792	Gm46116
																	0.600026	0.750889	-0.150863	0.0216628	-1941	Gm33901
																	0.564614	0.714567	-0.149953	0.031027	-3866	Cit
																	0.717696	0.867137	-0.149441	0.025146	-8705	LOC118568482
																	0.619676	0.768927	-0.149251	0.0252089	-2762	Mad2l1
																	0.591322	0.740037	-0.148715	0.0347228	-3444	Efna1
																	0.798928	0.946563	-0.147634	0.0286518	-10544	Gm41997
																	0.594921	0.742434	-0.147513	0.0266896	-16127	Pcbd1
																	0.779674	0.92693	-0.147256	0.0317074	-3810	Twsg1
																	0.670748	0.817464	-0.146716	0.0270687	-7305	LOC118567516
																	0.257509	0.404094	-0.146585	0.0263535	-1943	Cldn3
																	0.537026	0.682664	-0.145639	0.0256607	-27806	Gm4721
																	0.639893	0.784197	-0.144304	0.0314144	-8550	LOC118568268
																	0.685614	0.829866	-0.144251	0.0236339	-2746	Kcnt1
																	0.622402	0.766396	-0.143994	0.0249778	-19615	Ccnc
																	0.65263	0.796326	-0.143696	0.0376649	-2051	Tmem171
																	0.061971	0.204151	-0.14218	0.0434571	16481	Ssc4d
																	0.512583	0.654567	-0.141984	0.0270916	12892	Olig3
																	0.508045	0.649932	-0.141887	0.0262398	-7809	Tmprss13
																	0.156835	0.298447	-0.141612	0.0279127	-3917	Cpt2
																	0.624087	0.763831	-0.139743	0.0233776	-4606	Prdm1
																	0.499852	0.638938	-0.139086	0.0268059	-17594	Prrc2b
																	0.652162	0.790874	-0.138712	0.031329	-9025	LOC118568268
																	0.668053	0.804678	-0.136626	0.0278471	-22893	Smoc1
																	0.772089	0.908444	-0.136355	0.0220263	-6414	Ppp6r2
																	0.790811	0.927045	-0.136233	0.0251336	-2717	Gm7818
																	0.204023	0.34025	-0.136228	0.0309175	-3196	Gm34301
																	0.379194	0.514722	-0.135528	0.0287747	28038	Rpl21-ps7
																	0.509378	0.644893	-0.135515	0.0314955	-4522	Tlr9
																	0.618111	0.752927	-0.134816	0.0348729	-4275	Itsn2
																	0.523189	0.657536	-0.134347	0.0250188	-3202	Elob
																	0.270418	0.403202	-0.132784	0.0250773	-3205	Foxl1
																	0.577267	0.709768	-0.132501	0.0256918	-1137	2310039H08Rik
																	0.580717	0.712417	-0.1317	0.0258494	-16804	Pcbd1
																	0.63247	0.763831	-0.131361	0.0208055	-12210	Gm46840
																	0.582137	0.713182	-0.131045	0.0276381	-4542	Hmga1
																	0.691838	0.822223	-0.130385	0.0261063	-6734	Rnf130
																	0.704415	0.83443	-0.130015	0.0201523	54315	LOC115486419
																	0.295078	0.423397	-0.128318	0.0239981	-9986	Gm32946
																	0.273945	0.402008	-0.128063	0.0318818	-8380	Gm36405
																	0.446879	0.572544	-0.125664	0.0229919	-5690	Clic3
																	0.792569	0.917601	-0.125032	0.0218483	-1955	Megf6
																	0.457581	0.582452	-0.124872	0.0245411	11922	5830454E08Rik
																	0.652849	0.777222	-0.124373	0.0308957	-7193	Gm25805
																	0.699088	0.823209	-0.124121	0.0359897	-1028	Rnf111
																	0.577267	0.70094	-0.123672	0.0310584	-6432	Krt26
																	0.307019	0.430151	-0.123131	0.0333222	25753	Gm31976
																	0.365895	0.488264	-0.122369	0.0314742	21584	Gm31651
																	0.73026	0.851969	-0.121709	0.0313981	-3644	Dtnbp1
																	0.378363	0.499964	-0.1216	0.0222184	-8940	Pttg1ip
																	0.359024	0.480306	-0.121281	0.0369993	-1451	Sh3pxd2b
																	0.521462	0.642655	-0.121193	0.0320075	-3834	Pef1
																	0.760222	0.880623	-0.120401	0.0255164	-3351	Gm46592
																	0.764241	0.882907	-0.118666	0.0293271	-2270	Tmem214
																	0.298919	0.417465	-0.118546	0.0232421	-1177	Vdac1
																	0.702671	0.820881	-0.11821	0.0309348	-7623	Gm25805
																	0.594163	0.712265	-0.118102	0.0212172	4061	Gm18283
																	0.589142	0.707034	-0.117892	0.0304958	-8629	Gm31190
																	0.674173	0.791704	-0.117531	0.0279515	-13682	Sox13
																	0.50389	0.620504	-0.116614	0.0293013	-10810	Ints3
																	0.444112	0.560584	-0.116472	0.0274189	3450	Gm39993
																	0.0172657	0.133553	-0.116287	0.0259813	-1068	Lrrc8d
																	0.428372	0.544517	-0.116144	0.0240535	-4103	Dtnb
																	0.612551	0.727476	-0.114926	0.0305205	-3589	Pars2
																	0.804444	0.919316	-0.114872	0.0223757	-2371	Ppm1g
																	0.63221	0.74648	-0.11427	0.0274168	2967	Gm5320
																	0.791056	0.905034	-0.113978	0.0294975	-2612	Tmem233
																	0.671829	0.785765	-0.113937	0.0384795	-2203	Adamts10
																	0.161314	0.274181	-0.112867	0.0228627	-2699	Zfyve27
																	0.240169	0.352934	-0.112766	0.0269644	-3961	Hes5
																	0.39522	0.507473	-0.112253	0.0280553	-3255	Erg
																	0.494667	0.60669	-0.112023	0.0234859	-1646	Vrk1
																	0.417702	0.529329	-0.111627	0.0267577	-2950	Lcn12
																	0.482852	0.593408	-0.110556	0.0281307	-5716	Tbc1d31
																	0.65449	0.764416	-0.109926	0.0318262	-2043	Ctbs
																	0.756123	0.865834	-0.109711	0.0287327	-32570	Gm26747
																	0.467523	0.577217	-0.109694	0.0278894	-6081	Tbc1d31
																	0.603004	0.71261	-0.109606	0.0252412	-3362	Svep1
																	0.287913	0.396508	-0.108595	0.0250238	-2992	Csnk1e
																	0.561758	0.669962	-0.108204	0.022961	10899	Zfp281
																	0.456786	0.564698	-0.107912	0.0304958	-3554	LOC118567936
																	0.856413	0.964204	-0.107791	0.0292619	-3111	Tmem233
																	0.621101	0.728178	-0.107077	0.027278	-5486	Fbn1
																	0.650593	0.757661	-0.107068	0.0309075	-15426	Nhlh2
																	0.491761	0.597895	-0.106134	0.0239699	-2428	Fam131c
																	0.647746	0.753567	-0.105821	0.022544	-3839	Trp53rkb
																	0.470305	0.575075	-0.10477	0.0280936	9797	Sod3
																	0.77385	0.87848	-0.104631	0.0292548	-1923	Afap1l1
																	0.236408	0.340883	-0.104475	0.0254897	1151	n-TDgtc14
																	0.299894	0.40363	-0.103735	0.0332881	-12709	Gm38722
																	0.584649	0.688262	-0.103614	0.0264906	-3776	Oxtr
																	0.631079	0.733833	-0.102754	0.0247128	-1029	Cplane2
																	0.565076	0.666806	-0.101729	0.0299975	-4360	Tamm41
																	0.22889	0.330258	-0.101367	0.0242503	30995	Slc52a3
																	0.564226	0.665527	-0.1013	0.0254663	-17324	Pcbd1
																	0.268959	0.562676	-0.293718	0.0450457	6177	Gm38956
																	0.332785	0.530004	-0.197219	0.0411754	3623	Cyb5a
																	0.118307	0.2674	-0.149094	0.0310251	2536	Gm32825
																	0.495978	0.598442	-0.102463	0.0262178	-7075	Laptm4a
																	0.13975	0.305827	-0.166077	0.0345248	2837	Gm9918
																	0.603423	0.808982	-0.205559	0.0304672	1501	Gm19343
																	0.533556	0.792811	-0.259255	0.0296354	1226	LOC118568588
																	0.112699	0.535464	-0.422765	0.0291145	2858	Usp3
																	0.371298	0.572049	-0.200751	0.034234	5646	LOC108168762
																	0.497041	0.654575	-0.157534	0.0216535	2354	Pdxp
																	0.329731	0.438264	-0.108533	0.024517	4220	LOC115488151
																	0.317517	0.511939	-0.194421	0.0331173	1605	Gm30875
																	0.492745	0.60087	-0.108125	0.0245024	1381	Gm11613
																	0.708703	0.850827	-0.142124	0.0255204	2650	Gm13770
																	0.503355	0.674249	-0.170895	0.0284706	-4814	Rhobtb2
																	0.346042	0.474745	-0.128703	0.025046	3265	Igf2bp3
																	0.368324	0.486799	-0.118475	0.0260857	-1597	Gm29417
																	0.462408	0.56829	-0.105882	0.0208137	153	Hid1
																	0.473165	0.91816	-0.444996	0.0248339	108	Npat
																	0.611992	0.765541	-0.153549	0.0243799	-2572	Pkd2
																	0.434078	0.698803	-0.264725	0.027233	1951	Mtcl1
																	0.184661	0.383017	-0.198356	0.0297385	769	Pfkm
																	0.21053	0.439674	-0.229144	0.046736	911	Ank1
																	0.107734	0.268248	-0.160513	0.0334616	-1076	Shank2
																	0.285442	0.569571	-0.284128	0.0263321	1253	Nsd2
																	0.730261	0.836894	-0.106633	0.0260111	-4647	Gm46829
																	0.133075	0.554297	-0.421222	0.0346847	626	Sema6d
																	0.616302	0.720816	-0.104514	0.0206049	3751	Acbd4
																	0.634238	0.80724	-0.173003	0.0230318	3610	Gm32548
																	0.629202	0.819145	-0.189942	0.0272587	-1551	2900026A02Rik
																	0.248612	0.376858	-0.128246	0.0298046	572	Gm9530
																	0.130697	0.251624	-0.120927	0.0259604	-1279	Ccnt1
																	0.333811	0.529734	-0.195923	0.0238822	952	Uckl1os
																	0.386139	0.616118	-0.229979	0.0297477	1052	Gm5126
																	0.596467	0.792328	-0.195861	0.0241977	-5073	Gstm5
																	0.0951264	0.265811	-0.170685	0.0353567	193	Smarca5-ps
																	0.715931	0.849738	-0.133807	0.023862	2282	Cox11
																	0.574936	0.73714	-0.162205	0.031972	6848	Tmem63b
																	0.7734	0.886199	-0.112799	0.0209757	2114	Zbtb39
																	0.672695	0.810288	-0.137593	0.0293077	1533	Cdk10
																	0.657013	0.765062	-0.108049	0.0234799	908	Tonsl
																	0.732661	0.930625	-0.197963	0.0232593	-4893	Vps28
																	0.102723	0.307799	-0.205076	0.0345236	1142	Adck2
																	0.718358	0.888703	-0.170345	0.0247155	-6568	Umps
																	0.329485	0.459932	-0.130447	0.023859	106	Amigo3
																	0.774375	0.909193	-0.134818	0.0201649	13118	Hepacam
																	0.46607	0.616876	-0.150806	0.0229341	3318	Rpusd2
																	0.702263	0.814446	-0.112184	0.0217101	8485	Gm30745
																	0.683729	0.970484	-0.286755	0.0211556	6146	Zswim4
																	0.713746	0.896575	-0.182829	0.0341996	5430	Tmem18
																	0.745254	0.861142	-0.115887	0.0426481	2002	Oplah
																	0.626876	0.780577	-0.153701	0.0426481	1564	Oplah
																	0.377455	0.500641	-0.123186	0.0366668	4563	Toe1
																	0.102095	0.239841	-0.137746	0.0349806	2559	Aph1a
																	0.535893	0.672054	-0.136161	0.0439413	2227	Kcna5
																	0.536091	0.790947	-0.254856	0.0232272	1149	Tinf2
																	0.786114	0.899511	-0.113397	0.0233009	-49116	Gm52061
																	0.219097	0.44922	-0.230123	0.0331098	1775	Exosc2
																	0.367973	0.474293	-0.10632	0.0206998	837	Tedc1
																	0.674842	0.801413	-0.126571	0.0244634	966	Snapc2
																	0.676576	0.812798	-0.136222	0.0262314	713	Prima1
																	0.311026	0.694477	-0.383451	0.0296712	-2860	Gm32057
																	0.692077	0.890174	-0.198097	0.0416276	2765	Kank3
																	0.767687	0.897166	-0.129479	0.0237217	370	Grifin
																	0.645034	0.801959	-0.156925	0.0226196	3716	Slc52a2
																	0.487023	0.670491	-0.183468	0.0323011	1821	Snx19
																	0.619361	0.821344	-0.201983	0.0383231	2235	Klk9
																	0.54915	0.681545	-0.132395	0.0257727	2027	Spata24
																	0.614039	0.730279	-0.11624	0.0278887	-12003	Agtrap
																	0.714229	0.835153	-0.120925	0.0256763	-2290	Ak8
																	0.601163	0.711868	-0.110705	0.0226198	824	Ovca2
																	0.291137	0.576362	-0.285225	0.0557792	3301	Hjv
																	0.695144	0.832947	-0.137803	0.0252989	-1226	Spag8
																	0.264307	0.45629	-0.191983	0.0380363	3571	Mrpl19
																	0.411162	0.624436	-0.213274	0.0317106	6123	Necap1
																	0.520891	0.905266	-0.384375	0.0224092	-11175	Zc3h12d
																	0.530909	0.870169	-0.33926	0.049576	-5939	D2hgdh
																	0.29115	0.626659	-0.335509	0.0497081	-5387	D2hgdh
																	0.763265	0.904887	-0.141622	0.0265915	2175	Hdhd3
																	0.31185	0.502594	-0.190745	0.0328789	-2442	Neu1
																	0.539165	0.707551	-0.168385	0.0327583	-3030	Neu1
																	0.130528	0.480038	-0.34951	0.0488758	2551	Mrpl46
																	0.116785	0.283681	-0.166896	0.0344625	872	Stoml2
																	0.544809	0.739875	-0.195065	0.0246624	11845	Pias4
																	0.559392	0.719591	-0.160199	0.0379128	1937	Alg2
																	0.585895	0.836526	-0.250631	0.0308187	2021	Maged1
																	0.340526	0.451003	-0.110477	0.0263438	12486	Srcin1
																	0.0915418	0.215248	-0.123706	0.0270142	-6580	Agbl2
																	0.831939	0.947317	-0.115378	0.0231905	18857	Mrps6
																	0.647703	0.771061	-0.123358	0.0267114	-2026	Crtc2
																	0.399817	0.524216	-0.124399	0.0332288	661	Gm52243
																	0.20747	0.313384	-0.105914	0.0272543	-4182	Tbx3os1
																	0.143776	0.259963	-0.116187	0.0248017	1700	LOC115490270
																	0.359939	0.568361	-0.208422	0.0346301	-7161	Gpsm3
																	0.19901	0.367512	-0.168502	0.0332133	3327	BC029722
																	0.00324716	0.143701	-0.140454	0.0396696	1166	Hey1
																	0.132716	0.279286	-0.14657	0.026927	1294	Gpr37
																	0.450677	0.590544	-0.139866	0.025887	1661	Gpr37
																	0.363903	0.785842	-0.421939	0.0411775	1701	Gem
																	0.159127	0.267265	-0.108138	0.0233026	1415	Polr1d
																	0.721221	0.93369	-0.212468	0.0283159	1226	Psmb6
																	0.11499	0.237731	-0.12274	0.0310259	300	Mc1r
																	0.613964	0.772126	-0.158162	0.0261144	159	Dio1
																	0.47042	0.648818	-0.178397	0.0275317	1972	Caml
																	0.539119	0.639397	-0.100278	0.0292093	509	Bcl6b
																	0.121496	0.24661	-0.125114	0.0295525	549	Aatk
																	0.747315	0.864978	-0.117663	0.0220058	30464	Rab14
																	0.206209	0.346778	-0.14057	0.0316522	5830	Crlf1
																	0.740524	0.858441	-0.117916	0.0221349	-2720	Rpp21
																	0.0887058	0.457792	-0.369087	0.0288615	20282	Commd8
																	0.717581	0.819293	-0.101713	0.0244716	4774	Dcst2
																	0.0860627	0.246705	-0.160642	0.025296	794	Doc2a
																	0.309968	0.725325	-0.415358	0.0351832	4412	Cyp1b1
																	0.334871	0.470559	-0.135688	0.0257789	4307	Ndufs7
																	0.679478	0.803555	-0.124077	0.0207059	10379	Ipo5
																	0.684097	0.8655	-0.181403	0.0248813	-3472	Scn1b
																	0.519685	0.830083	-0.310398	0.0258229	1572	Dnajc14
																	0.595036	0.804891	-0.209855	0.0255632	1965	Rbm5
																	0.335599	0.507151	-0.171553	0.0264931	1396	Pafah1b3
																	0.737606	0.842228	-0.104621	0.0272136	2829	Mphosph6
																	0.793917	0.913354	-0.119437	0.024071	3200	Herpud1
																	0.0965897	0.239064	-0.142474	0.0300259	1086	Stxbp2
																	0.414231	0.612298	-0.198067	0.041033	4177	Tvp23b
																	0.762355	0.91061	-0.148255	0.0409697	-6480	Bcas2
																	0.423137	0.554702	-0.131564	0.0315234	-3822	Kpna6
																	0.490436	0.733902	-0.243465	0.0462106	-7009	Gm39393
																	0.643784	0.760355	-0.116571	0.0493909	6955	9930104L06Rik
																	0.677668	0.807742	-0.130075	0.0387209	2337	Alg2
																	0.729535	0.95648	-0.226946	0.0205407	-9767	LOC118568651
																	0.828009	0.98654	-0.15853	0.0377946	664	Slc20a1
																	0.547301	0.709098	-0.161798	0.0369692	2336	Mrpl21
																	0.215486	0.373434	-0.157949	0.0290329	-6238	A530088E08Rik
																	0.636321	0.74658	-0.110259	0.0276592	1192	Gm52785
																	0.184309	0.305801	-0.121492	0.0295034	11252	Arx
																	0.427079	0.619263	-0.192184	0.0272354	14464	Kifap3
																	0.427689	0.60723	-0.179541	0.0341963	-8922	Tmem265
																	0.467303	0.835353	-0.368051	0.0348149	9737	Prdx6
																	0.212972	0.345531	-0.132558	0.0310388	11701	Dlgap3
																	0.631427	0.826514	-0.195087	0.0379041	2289	Ap5s1
																	0.733261	0.844814	-0.111553	0.0258577	-5983	Zfp354c
																	0.350452	0.798671	-0.448219	0.032433	11047	Zmym6
																	0.59756	0.714429	-0.116869	0.0331186	6463	Tjp3
																	0.241843	0.383941	-0.142098	0.0266156	6768	Gfi1
																	0.448783	0.68594	-0.237157	0.0312064	4534	Zswim8
																	0.234142	0.580889	-0.346747	0.0314912	4051	Zswim8
																	0.774218	0.960806	-0.186588	0.0228423	3565	Krt83
																	0.720405	0.841881	-0.121476	0.0223366	-1805	Trnau1ap
																	0.220504	0.323403	-0.102899	0.0284882	898	Cbarp
																	0.410906	0.575369	-0.164464	0.0300885	-22248	Kirrel3os
																	0.536906	0.642458	-0.105552	0.0233722	10383	Prdm11
																	0.766554	0.897184	-0.130631	0.0345598	4112	Zfp446
																	0.110668	0.424023	-0.313356	0.0346201	1712	Zfp446
																	0.0470839	0.172	-0.124916	0.0346201	1297	Zfp446
																	0.368011	0.470765	-0.102754	0.0270686	5927	Fam83h
																	0.286542	0.508513	-0.221971	0.0298876	682	Trim45
																	0.54041	0.765544	-0.225134	0.0313853	3677	Aar2
																	0.593083	0.696002	-0.102919	0.0212709	5532	Polr2m
																	0.804535	0.943767	-0.139232	0.0221941	4421	Hirip3
																	0.836988	0.943364	-0.106376	0.020309	14137	Plec
																	0.558864	0.740016	-0.181152	0.0303007	1472	Lsm10
																	0.246273	0.389838	-0.143565	0.0401264	1063	Shd
																	0.680707	0.797577	-0.116871	0.0238269	3444	Rnf44
																	0.193179	0.455647	-0.262468	0.0408711	-4970	Ttc4
																	0.499058	0.672811	-0.173753	0.0430813	-2065	Pla2g4b
																	0.154122	0.611251	-0.457129	0.023606	-3805	Gle1
																	0.652716	0.853821	-0.201105	0.0280607	119	Nfya
																	0.241734	0.411849	-0.170116	0.0344586	286	Sh2b1
																	0.0630322	0.333124	-0.270091	0.0638488	729	Vps51
																	0.528147	0.652604	-0.124457	0.0243813	2786	LOC118568222
																	0.783055	0.923879	-0.140824	0.0233976	-11988	Cfap298
																	0.398401	0.676977	-0.278576	0.0239355	-1336	C530005A16Rik
																	0.840674	0.96649	-0.125816	0.0227387	7782	Mir1967
																	0.290694	0.618816	-0.328122	0.0312833	9882	Zfp78
																	0.474185	0.639458	-0.165273	0.0263742	-1196	Cd151
																	0.588176	0.72986	-0.141684	0.0244881	4383	Trp53i13
																	0.367134	0.554486	-0.187352	0.0369693	20944	Grm4
																	0.146713	0.402129	-0.255415	0.0332211	4665	Kctd14
																	0.146086	0.330002	-0.183916	0.0380368	1404	Txlna
																	0.555775	0.798753	-0.242978	0.0398616	153	Gm8712
																	0.487796	0.680687	-0.19289	0.0335623	-2684	Scly
																	0.500715	0.674177	-0.173462	0.0426029	1492	Gm47692
																	0.536689	0.760472	-0.223783	0.0578671	200	Gm4674
																	0.181939	0.467388	-0.285449	0.0284801	2383	Gm46575
																	0.459999	0.636573	-0.176574	0.0255579	14837	Gm31166
[truncated: 5,000 more columns]
